# Supplementary material for: Proteomics Reveals the Potential Protective Mechanism of Hydrogen Sulfide on Retinal Ganglion Cells in an Ischemia/Reperfusion Injury Animal Model
Source: Pharmaceuticals (Basel). 2020 Aug 27;13(9):213. doi: 10.3390/ph13090213 (PMC7557839; doi:10.3390/ph13090213)
Supplement: Supplementary file 1 [file pharmaceuticals-13-00213-s001.zip]

Archive with 12 entries (8 files):
- pharmaceuticals-897815-sup/
- pharmaceuticals-897815-sup/#Supplementary data/
- pharmaceuticals-897815-sup/#Supplementary data/Supplementary data_1_Total proteins.xlsx
- pharmaceuticals-897815-sup/#Supplementary data/Supplementary data_2_Differentially expressed proteins.xlsx
- pharmaceuticals-897815-sup/#Supplementary data/Supplementary data_4_Maxquant parameters.xlsx
- pharmaceuticals-897815-sup/#Supplementary data/Supplementry data_3_Mass Spectrometry Sample Preparation.docx
- pharmaceuticals-897815-sup/__MACOSX/
- pharmaceuticals-897815-sup/__MACOSX/#Supplementary data/
- pharmaceuticals-897815-sup/__MACOSX/#Supplementary data/._Supplementary data_2_Maxquant parameters.xlsx
- pharmaceuticals-897815-sup/__MACOSX/#Supplementary data/._Supplementary data_3_Total proteins.xlsx
- pharmaceuticals-897815-sup/__MACOSX/#Supplementary data/._Supplementary data_4_Differentially expressed proteins.xlsx
- pharmaceuticals-897815-sup/__MACOSX/#Supplementary data/._Supplementry data_1_Mass Spectrometry Sample Preparation.docx
