# Supplementary material for: Proteomics Reveals the Potential Protective Mechanism of Hydrogen Sulfide on Retinal Ganglion Cells in an Ischemia/Reperfusion Injury Animal Model
Source: Pharmaceuticals (Basel). 2020 Aug 27;13(9):213. doi: 10.3390/ph13090213 (PMC7557839; doi:10.3390/ph13090213)
Supplement: Supplementary file 1 [file pharmaceuticals-13-00213-s001.zip › pharmaceuticals-897815-sup/#Supplementary data/Supplementary data_1_Total proteins.xlsx]

## Sheet: Data_2
Database	Majority protein IDs	Protein names	Gene names	Fasta headers	Number of proteins	Peptides	Razor + unique peptides	Unique peptides	Sequence coverage [%]	Unique + razor sequence coverage [%]	Unique sequence coverage [%]	Mol. weight [kDa]	Sequence length	Score	Intensity	Intensity_SHAM_R1	Intensity_SHAM_R2	Intensity_SHAM_R3	Intensity_I/R_R1	Intensity_I/R_R2	Intensity_I/R_R3	Intensity H2S_R1	Intensity H2S_R2	Intensity H2S_R3
HUMAN	Q12756;O88658;O60333	Kinesin-like protein KIF1A;Kinesin-like protein KIF1B	KIF1A;Kif1b;KIF1B	sp|Q12756|KIF1A_HUMAN Kinesin-like protein KIF1A OS=Homo sapiens OX=9606 GN=KIF1A PE=1 SV=2;sp|O88658|KIF1B_RAT Kinesin-like protein KIF1B OS=Rattus norvegicus OX=10116 GN=Kif1b PE=1 SV=2;sp|O60333|KIF1B_HUMAN Kinesin-like protein KIF1B OS=Homo sapiens OX=	3	1	1	1	0.5	0.5	0.5	191.06	1690	2.5837	80158	0	0	0	0	0	0	80158	0	0
HUMAN	Q86VS8	Protein Hook homolog 3	HOOK3	sp|Q86VS8|HOOK3_HUMAN Protein Hook homolog 3 OS=Homo sapiens OX=9606 GN=HOOK3 PE=1 SV=2	1	1	1	1	1.9	1.9	1.9	83.125	718	2.2376	94352	94352	0	0	0	0	0	0	0	0
HUMAN	Q86SZ2	Trafficking protein particle complex subunit 6B	TRAPPC6B	sp|Q86SZ2|TPC6B_HUMAN Trafficking protein particle complex subunit 6B OS=Homo sapiens OX=9606 GN=TRAPPC6B PE=1 SV=1	1	1	1	1	12	12	12	17.983	158	2.2253	155060	0	155060	0	0	0	0	0	0	0
HUMAN	O60784	Target of Myb protein 1	TOM1	sp|O60784|TOM1_HUMAN Target of Myb protein 1 OS=Homo sapiens OX=9606 GN=TOM1 PE=1 SV=2	1	1	1	1	2.6	2.6	2.6	53.818	492	3.1073	183960	0	108730	0	0	0	0	75222	0	0
HUMAN	Q12996	Cleavage stimulation factor subunit 3	CSTF3	sp|Q12996|CSTF3_HUMAN Cleavage stimulation factor subunit 3 OS=Homo sapiens OX=9606 GN=CSTF3 PE=1 SV=1	1	1	1	1	2.2	2.2	2.2	82.921	717	2.8443	219120	219120	0	0	0	0	0	0	0	0
HUMAN	Q9Y6M7;Q9R1N3	Sodium bicarbonate cotransporter 3	SLC4A7;Slc4a7	sp|Q9Y6M7|S4A7_HUMAN Sodium bicarbonate cotransporter 3 OS=Homo sapiens OX=9606 GN=SLC4A7 PE=1 SV=2;sp|Q9R1N3|S4A7_RAT Sodium bicarbonate cotransporter 3 OS=Rattus norvegicus OX=10116 GN=Slc4a7 PE=1 SV=1	2	1	1	1	0.9	0.9	0.9	136.04	1214	3.1065	223140	189290	0	0	0	0	0	0	0	33847
HUMAN	P0DOY3;P0DOY2;P0DOX8;P0CG04;B9A064	Ig lambda-1 chain C regions;Immunoglobulin lambda-like polypeptide 5	IGLC1;IGLL5	sp|P0DOY3|IGLC3_HUMAN Immunoglobulin lambda constant 3 OS=Homo sapiens OX=9606 GN=IGLC3 PE=1 SV=1;sp|P0DOY2|IGLC2_HUMAN Immunoglobulin lambda constant 2 OS=Homo sapiens OX=9606 GN=IGLC2 PE=1 SV=1;sp|P0DOX8|IGL1_HUMAN Immunoglobulin lambda-1 light chain OS=	5	1	1	1	18.9	18.9	18.9	11.265	106	3.8764	225300	225300	0	0	0	0	0	0	0	0
HUMAN	Q9Y496	Kinesin-like protein KIF3A	KIF3A	sp|Q9Y496|KIF3A_HUMAN Kinesin-like protein KIF3A OS=Homo sapiens OX=9606 GN=KIF3A PE=1 SV=4	1	1	1	1	2.7	2.7	2.7	80.04	699	3.7003	341080	0	0	166370	0	0	0	59665	0	115040
HUMAN	Q9NXG0	Centlein	CNTLN	sp|Q9NXG0|CNTLN_HUMAN Centlein OS=Homo sapiens OX=9606 GN=CNTLN PE=1 SV=6	1	1	1	1	0.8	0.8	0.8	161.57	1405	2.7128	365870	0	0	365870	0	0	0	0	0	0
HUMAN	O43237;Q62698	Cytoplasmic dynein 1 light intermediate chain 2	DYNC1LI2;Dync1li2	sp|O43237|DC1L2_HUMAN Cytoplasmic dynein 1 light intermediate chain 2 OS=Homo sapiens OX=9606 GN=DYNC1LI2 PE=1 SV=1;sp|Q62698|DC1L2_RAT Cytoplasmic dynein 1 light intermediate chain 2 OS=Rattus norvegicus OX=10116 GN=Dync1li2 PE=1 SV=1	2	1	1	1	3.9	3.9	3.9	54.099	492	5.8056	382540	0	196600	0	0	0	0	185940	0	0
HUMAN	O60684	Importin subunit alpha-7	KPNA6	sp|O60684|IMA7_HUMAN Importin subunit alpha-7 OS=Homo sapiens OX=9606 GN=KPNA6 PE=1 SV=1	1	1	1	1	3.4	3.4	3.4	60.029	536	2.6725	401730	0	42277	0	160350	0	0	101840	0	97262
HUMAN	Q14919;A0JPP1	Dr1-associated corepressor	DRAP1;Drap1	sp|Q14919|NC2A_HUMAN Dr1-associated corepressor OS=Homo sapiens OX=9606 GN=DRAP1 PE=1 SV=3;sp|A0JPP1|NC2A_RAT Dr1-associated corepressor OS=Rattus norvegicus OX=10116 GN=Drap1 PE=2 SV=1	2	1	1	1	5.4	5.4	5.4	22.35	205	2.6848	454750	0	37786	32165	0	0	131810	52993	0	200000
HUMAN	Q9P260	LisH domain and HEAT repeat-containing protein KIAA1468	KIAA1468	sp|Q9P260|RELCH_HUMAN RAB11-binding protein RELCH OS=Homo sapiens OX=9606 GN=RELCH PE=1 SV=2	1	1	1	1	1	1	1	134.63	1216	3.0736	458630	458630	0	0	0	0	0	0	0	0
HUMAN	P41223;O70454	Protein BUD31 homolog	BUD31;Bud31	sp|P41223|BUD31_HUMAN Protein BUD31 homolog OS=Homo sapiens OX=9606 GN=BUD31 PE=1 SV=2;sp|O70454|BUD31_RAT Protein BUD31 homolog OS=Rattus norvegicus OX=10116 GN=Bud31 PE=2 SV=2	2	2	2	2	12.5	12.5	12.5	17	144	2.993	477630	337560	0	0	140070	0	0	0	0	0
HUMAN	Q86Y39	NADH dehydrogenase [ubiquinone] 1 alpha subcomplex subunit 11	NDUFA11	sp|Q86Y39|NDUAB_HUMAN NADH dehydrogenase [ubiquinone] 1 alpha subcomplex subunit 11 OS=Homo sapiens OX=9606 GN=NDUFA11 PE=1 SV=3	1	1	1	1	16.3	16.3	16.3	14.852	141	3.2541	479440	0	0	0	307300	172130	0	0	0	0
HUMAN	A5YKK6	CCR4-NOT transcription complex subunit 1	CNOT1	sp|A5YKK6|CNOT1_HUMAN CCR4-NOT transcription complex subunit 1 OS=Homo sapiens OX=9606 GN=CNOT1 PE=1 SV=2	1	1	1	1	0.4	0.4	0.4	266.94	2376	4.0369	483470	127910	43139	76385	0	0	0	55805	0	180230
HUMAN	O95487	Protein transport protein Sec24B	SEC24B	sp|O95487|SC24B_HUMAN Protein transport protein Sec24B OS=Homo sapiens OX=9606 GN=SEC24B PE=1 SV=2	1	1	1	1	0.9	0.9	0.9	137.42	1268	2.4716	491190	365710	0	0	0	125480	0	0	0	0
HUMAN	Q9Y2W6	Tudor and KH domain-containing protein	TDRKH	sp|Q9Y2W6|TDRKH_HUMAN Tudor and KH domain-containing protein OS=Homo sapiens OX=9606 GN=TDRKH PE=1 SV=2	1	1	1	1	3	3	3	62.045	561	3.3195	584950	0	0	157110	0	0	0	117230	0	310600
HUMAN	Q15008	26S proteasome non-ATPase regulatory subunit 6	PSMD6	sp|Q15008|PSMD6_HUMAN 26S proteasome non-ATPase regulatory subunit 6 OS=Homo sapiens OX=9606 GN=PSMD6 PE=1 SV=1	1	1	1	1	3.9	3.9	3.9	45.531	389	2.7069	604130	604130	0	0	0	0	0	0	0	0
HUMAN	P52434	DNA-directed RNA polymerases I, II, and III subunit RPABC3	POLR2H	sp|P52434|RPAB3_HUMAN DNA-directed RNA polymerases I, II, and III subunit RPABC3 OS=Homo sapiens OX=9606 GN=POLR2H PE=1 SV=4	1	1	1	1	8	8	8	17.143	150	2.3208	613730	0	123750	51220	0	0	100930	41021	87006	209800
HUMAN	Q12873;Q14839;D3ZD32;Q8TDI0	Chromodomain-helicase-DNA-binding protein 3;Chromodomain-helicase-DNA-binding protein 4;Chromodomain-helicase-DNA-binding protein 5	CHD3;CHD4;Chd5;CHD5	sp|Q12873|CHD3_HUMAN Chromodomain-helicase-DNA-binding protein 3 OS=Homo sapiens OX=9606 GN=CHD3 PE=1 SV=3;sp|Q14839|CHD4_HUMAN Chromodomain-helicase-DNA-binding protein 4 OS=Homo sapiens OX=9606 GN=CHD4 PE=1 SV=2;sp|D3ZD32|CHD5_RAT Chromodomain-helicase-D	4	2	2	2	1.4	1.4	1.4	226.59	2000	3.4814	680450	313460	0	0	120020	0	0	246960	0	0
HUMAN	O00442	RNA 3-terminal phosphate cyclase	RTCA	sp|O00442|RTCA_HUMAN RNA 3-terminal phosphate cyclase OS=Homo sapiens OX=9606 GN=RTCA PE=1 SV=1	1	1	1	1	3.8	3.8	3.8	39.336	366	2.2591	684250	0	0	0	0	0	0	0	0	684250
HUMAN	Q16630	Cleavage and polyadenylation specificity factor subunit 6	CPSF6	sp|Q16630|CPSF6_HUMAN Cleavage and polyadenylation specificity factor subunit 6 OS=Homo sapiens OX=9606 GN=CPSF6 PE=1 SV=2	1	1	1	1	4.5	4.5	4.5	59.209	551	4.9967	686230	0	0	194360	0	0	0	234170	0	257700
HUMAN	Q13283	Ras GTPase-activating protein-binding protein 1	G3BP1	sp|Q13283|G3BP1_HUMAN Ras GTPase-activating protein-binding protein 1 OS=Homo sapiens OX=9606 GN=G3BP1 PE=1 SV=1	1	1	1	1	3.6	3.6	3.6	52.164	466	5.7892	713610	713610	0	0	0	0	0	0	0	0
HUMAN	O00294	Tubby-related protein 1	TULP1	sp|O00294|TULP1_HUMAN Tubby-related protein 1 OS=Homo sapiens OX=9606 GN=TULP1 PE=1 SV=3	1	1	1	1	3.5	3.5	3.5	60.609	542	2.399	769020	56651	0	158450	0	0	0	108200	0	445710
HUMAN	O00629	Importin subunit alpha-3	KPNA4	sp|O00629|IMA3_HUMAN Importin subunit alpha-3 OS=Homo sapiens OX=9606 GN=KPNA4 PE=1 SV=1	1	1	1	1	3.3	3.3	3.3	57.886	521	3.1844	797160	0	105650	215750	0	130650	0	128160	0	216950
HUMAN	Q96RQ1	Endoplasmic reticulum-Golgi intermediate compartment protein 2	ERGIC2	sp|Q96RQ1|ERGI2_HUMAN Endoplasmic reticulum-Golgi intermediate compartment protein 2 OS=Homo sapiens OX=9606 GN=ERGIC2 PE=1 SV=2	1	2	2	2	4.8	4.8	4.8	42.548	377	2.5509	837720	0	0	0	0	0	0	290650	0	547070
HUMAN	Q9UBW8	COP9 signalosome complex subunit 7a	COPS7A	sp|Q9UBW8|CSN7A_HUMAN COP9 signalosome complex subunit 7a OS=Homo sapiens OX=9606 GN=COPS7A PE=1 SV=1	1	2	2	2	10.9	10.9	10.9	30.276	275	3.8114	872680	0	0	51639	0	221260	169190	183910	0	246690
HUMAN	Q9Y3B4	Splicing factor 3B subunit 6	SF3B6	sp|Q9Y3B4|SF3B6_HUMAN Splicing factor 3B subunit 6 OS=Homo sapiens OX=9606 GN=SF3B6 PE=1 SV=1	1	1	1	1	8.8	8.8	8.8	14.585	125	3.1929	884110	0	0	0	0	0	0	0	0	884110
HUMAN	Q13404	Ubiquitin-conjugating enzyme E2 variant 1	UBE2V1	sp|Q13404|UB2V1_HUMAN Ubiquitin-conjugating enzyme E2 variant 1 OS=Homo sapiens OX=9606 GN=UBE2V1 PE=1 SV=2	1	3	1	1	19.7	6.1	6.1	16.495	147	2.6461	884890	145260	0	0	0	0	341510	340640	0	57487
HUMAN	P26998	Beta-crystallin B3;Beta-crystallin B3, N-terminally processed	CRYBB3	sp|P26998|CRBB3_HUMAN Beta-crystallin B3 OS=Homo sapiens OX=9606 GN=CRYBB3 PE=1 SV=4	1	1	1	1	7.1	7.1	7.1	24.252	211	5.8173	933960	0	0	0	0	0	0	933960	0	0
HUMAN	Q04446	1,4-alpha-glucan-branching enzyme	GBE1	sp|Q04446|GLGB_HUMAN 1,4-alpha-glucan-branching enzyme OS=Homo sapiens OX=9606 GN=GBE1 PE=1 SV=3	1	1	1	1	1.9	1.9	1.9	80.473	702	2.945	935300	935300	0	0	0	0	0	0	0	0
HUMAN	Q9H845	Acyl-CoA dehydrogenase family member 9, mitochondrial	ACAD9	sp|Q9H845|ACAD9_HUMAN Acyl-CoA dehydrogenase family member 9, mitochondrial OS=Homo sapiens OX=9606 GN=ACAD9 PE=1 SV=1	1	2	2	2	4.8	4.8	4.8	68.76	621	5.1728	947220	627770	0	107650	0	0	0	211800	0	0
HUMAN	P19367	Hexokinase-1	HK1	sp|P19367|HXK1_HUMAN Hexokinase-1 OS=Homo sapiens OX=9606 GN=HK1 PE=1 SV=3	1	14	1	1	17	1.1	1.1	102.48	917	-2	950150	0	950150	0	0	0	0	0	0	0
HUMAN	P22612	cAMP-dependent protein kinase catalytic subunit gamma	PRKACG	sp|P22612|KAPCG_HUMAN cAMP-dependent protein kinase catalytic subunit gamma OS=Homo sapiens OX=9606 GN=PRKACG PE=1 SV=3	1	1	1	1	6.8	6.8	6.8	40.434	351	2.2894	984240	984240	0	0	0	0	0	0	0	0
HUMAN	Q9BUF5	Tubulin beta-6 chain	TUBB6	sp|Q9BUF5|TBB6_HUMAN Tubulin beta-6 chain OS=Homo sapiens OX=9606 GN=TUBB6 PE=1 SV=1	1	14	1	1	38.1	3.8	3.8	49.857	446	14.539	987780	987780	0	0	0	0	0	0	0	0
HUMAN	Q3ZCQ8	Mitochondrial import inner membrane translocase subunit TIM50	TIMM50	sp|Q3ZCQ8|TIM50_HUMAN Mitochondrial import inner membrane translocase subunit TIM50 OS=Homo sapiens OX=9606 GN=TIMM50 PE=1 SV=2	1	1	1	1	2.8	2.8	2.8	39.646	353	2.3387	1039900	0	220830	0	0	0	0	158690	0	660400
HUMAN	Q15436	Protein transport protein Sec23A	SEC23A	sp|Q15436|SC23A_HUMAN Protein transport protein Sec23A OS=Homo sapiens OX=9606 GN=SEC23A PE=1 SV=2	1	2	1	1	4.1	2.2	2.2	86.16	765	3.7195	1070500	1070500	0	0	0	0	0	0	0	0
HUMAN	P0DN76;Q8WU68;Q7TP17;Q01081	Splicing factor U2AF 26 kDa subunit;Splicing factor U2AF 35 kDa subunit	U2AF1L4;U2af1l4;U2AF1	sp|P0DN76|U2AF5_HUMAN Splicing factor U2AF 35 kDa subunit-like protein OS=Homo sapiens OX=9606 GN=U2AF1L5 PE=1 SV=1;sp|Q8WU68|U2AF4_HUMAN Splicing factor U2AF 26 kDa subunit OS=Homo sapiens OX=9606 GN=U2AF1L4 PE=1 SV=2;sp|Q7TP17|U2AF4_RAT Splicing factor U	4	1	1	1	5	5	5	27.872	240	2.6816	1166600	0	128740	279010	0	0	0	218790	129200	410840
HUMAN	P53673	Beta-crystallin A4	CRYBA4	sp|P53673|CRBA4_HUMAN Beta-crystallin A4 OS=Homo sapiens OX=9606 GN=CRYBA4 PE=1 SV=3	1	1	1	1	6.1	6.1	6.1	22.374	196	5.4192	1172000	0	0	0	0	0	0	1172000	0	0
HUMAN	P62937	Peptidyl-prolyl cis-trans isomerase A;Peptidyl-prolyl cis-trans isomerase A, N-terminally processed	PPIA	sp|P62937|PPIA_HUMAN Peptidyl-prolyl cis-trans isomerase A OS=Homo sapiens OX=9606 GN=PPIA PE=1 SV=2	1	6	1	1	44.8	6.7	6.7	18.012	165	-2	1184300	0	0	0	0	0	44979	492670	646640	0
HUMAN	O43747	AP-1 complex subunit gamma-1	AP1G1	sp|O43747|AP1G1_HUMAN AP-1 complex subunit gamma-1 OS=Homo sapiens OX=9606 GN=AP1G1 PE=1 SV=5	1	2	2	2	2.2	2.2	2.2	91.35	822	3.7594	1190500	1190500	0	0	0	0	0	0	0	0
HUMAN	Q9P0S9	Transmembrane protein 14C	TMEM14C	sp|Q9P0S9|TM14C_HUMAN Transmembrane protein 14C OS=Homo sapiens OX=9606 GN=TMEM14C PE=1 SV=1	1	1	1	1	15.2	15.2	15.2	11.564	112	3.7651	1206800	0	123460	178690	176360	193800	291570	0	114670	128230
HUMAN	Q9BPW8	Protein NipSnap homolog 1	NIPSNAP1	sp|Q9BPW8|NIPS1_HUMAN Protein NipSnap homolog 1 OS=Homo sapiens OX=9606 GN=NIPSNAP1 PE=1 SV=1	1	1	1	1	9.5	9.5	9.5	33.31	284	2.5792	1208600	0	0	0	0	0	507110	0	77029	624510
HUMAN	O94903	Proline synthase co-transcribed bacterial homolog protein	PROSC	sp|O94903|PLPHP_HUMAN Pyridoxal phosphate homeostasis protein OS=Homo sapiens OX=9606 GN=PLPBP PE=1 SV=1	1	1	1	1	4.7	4.7	4.7	30.344	275	8.1614	1218900	0	0	0	654910	563970	0	0	0	0
HUMAN	P54886	Delta-1-pyrroline-5-carboxylate synthase;Glutamate 5-kinase;Gamma-glutamyl phosphate reductase	ALDH18A1	sp|P54886|P5CS_HUMAN Delta-1-pyrroline-5-carboxylate synthase OS=Homo sapiens OX=9606 GN=ALDH18A1 PE=1 SV=2	1	1	1	1	1.5	1.5	1.5	87.301	795	3.3769	1225700	0	143550	308940	0	207440	297640	118880	0	149220
HUMAN	Q92900	Regulator of nonsense transcripts 1	UPF1	sp|Q92900|RENT1_HUMAN Regulator of nonsense transcripts 1 OS=Homo sapiens OX=9606 GN=UPF1 PE=1 SV=2	1	1	1	1	1	1	1	124.34	1129	3.0592	1251200	0	210660	266070	0	0	211810	187880	80736	294040
HUMAN	Q96EE4	Coiled-coil domain-containing protein 126	CCDC126	sp|Q96EE4|CC126_HUMAN Coiled-coil domain-containing protein 126 OS=Homo sapiens OX=9606 GN=CCDC126 PE=2 SV=2	1	1	1	1	8.6	8.6	8.6	15.668	140	3.1155	1253200	0	133860	102880	0	165590	177050	230730	0	443110
HUMAN	P08237	ATP-dependent 6-phosphofructokinase, muscle type	PFKM	sp|P08237|PFKAM_HUMAN ATP-dependent 6-phosphofructokinase, muscle type OS=Homo sapiens OX=9606 GN=PFKM PE=1 SV=2	1	6	1	1	7.4	1	1	85.182	780	-2	1306100	1306100	0	0	0	0	0	0	0	0
HUMAN	P0DI82;P0DI81;D3ZVF4	Trafficking protein particle complex subunit 2B;Trafficking protein particle complex subunit 2	TRAPPC2B;TRAPPC2;Trappc2	sp|P0DI82|TPC2B_HUMAN Trafficking protein particle complex subunit 2B OS=Homo sapiens OX=9606 GN=TRAPPC2B PE=1 SV=1;sp|P0DI81|TPC2A_HUMAN Trafficking protein particle complex subunit 2 OS=Homo sapiens OX=9606 GN=TRAPPC2 PE=1 SV=1;sp|D3ZVF4|TPPC2_RAT Traffi	3	1	1	1	8.6	8.6	8.6	16.445	140	5.6056	1399800	138780	132350	123980	113980	224000	277010	60426	56335	272980
HUMAN	Q9Y2A7;P55161	Nck-associated protein 1	NCKAP1;Nckap1	sp|Q9Y2A7|NCKP1_HUMAN Nck-associated protein 1 OS=Homo sapiens OX=9606 GN=NCKAP1 PE=1 SV=1;sp|P55161|NCKP1_RAT Nck-associated protein 1 OS=Rattus norvegicus OX=10116 GN=Nckap1 PE=2 SV=1	2	2	2	2	3.3	3.3	3.3	128.79	1128	3.1005	1405500	1405500	0	0	0	0	0	0	0	0
HUMAN	P06744	Glucose-6-phosphate isomerase	GPI	sp|P06744|G6PI_HUMAN Glucose-6-phosphate isomerase OS=Homo sapiens OX=9606 GN=GPI PE=1 SV=4	1	11	1	0	23.3	2.7	0	63.146	558	2.2234	1423200	1423200	0	0	0	0	0	0	0	0
HUMAN	P13929	Beta-enolase	ENO3	sp|P13929|ENOB_HUMAN Beta-enolase OS=Homo sapiens OX=9606 GN=ENO3 PE=1 SV=5	1	7	1	1	27.6	6.9	6.9	46.986	434	-2	1437500	0	0	153410	258890	0	1025200	0	0	0
HUMAN	P13647	Keratin, type II cytoskeletal 5;Keratin, type II cytoskeletal 79;Keratin, type II cytoskeletal 75	KRT5;KRT79;KRT75	;sp|P13647|K2C5_HUMAN Keratin, type II cytoskeletal 5 OS=Homo sapiens OX=9606 GN=KRT5 PE=1 SV=3;;;;sp|Q5XKE5|K2C79_HUMAN Keratin, type II cytoskeletal 79 OS=Homo sapiens OX=9606 GN=KRT79 PE=1 SV=2;sp|O95678|K2C75_HUMAN Keratin, type II cytoskeletal 75 OS=H	13	7	1	1	11.4	1.7	1.7	62.378	590	2.6627	1443900	285740	312310	0	147990	175520	0	331210	128970	62120
HUMAN	Q7Z6Z7	E3 ubiquitin-protein ligase HUWE1	HUWE1	sp|Q7Z6Z7|HUWE1_HUMAN E3 ubiquitin-protein ligase HUWE1 OS=Homo sapiens OX=9606 GN=HUWE1 PE=1 SV=3	1	3	3	3	0.7	0.7	0.7	481.89	4374	8.0032	1450000	524840	118440	37690	314880	34269	130100	187140	47379	55237
HUMAN	Q9BRG1;P0C0A1	Vacuolar protein-sorting-associated protein 25	VPS25;Vps25	sp|Q9BRG1|VPS25_HUMAN Vacuolar protein-sorting-associated protein 25 OS=Homo sapiens OX=9606 GN=VPS25 PE=1 SV=1;sp|P0C0A1|VPS25_RAT Vacuolar protein-sorting-associated protein 25 OS=Rattus norvegicus OX=10116 GN=Vps25 PE=1 SV=1	2	1	1	1	8	8	8	20.747	176	2.4186	1474200	0	0	222590	136010	270770	411260	184070	0	249470
HUMAN	Q96HU8	GTP-binding protein Di-Ras2	DIRAS2	sp|Q96HU8|DIRA2_HUMAN GTP-binding protein Di-Ras2 OS=Homo sapiens OX=9606 GN=DIRAS2 PE=1 SV=1	1	1	1	1	5.5	5.5	5.5	22.485	199	10.222	1479100	0	0	0	530790	0	486080	346890	115380	0
HUMAN	Q8WVV9	Heterogeneous nuclear ribonucleoprotein L-like	HNRNPLL	sp|Q8WVV9|HNRLL_HUMAN Heterogeneous nuclear ribonucleoprotein L-like OS=Homo sapiens OX=9606 GN=HNRNPLL PE=1 SV=1	1	1	1	1	2.4	2.4	2.4	60.082	542	3.4404	1561400	178920	194890	318860	0	203600	0	189490	206620	269070
HUMAN	O95782	AP-2 complex subunit alpha-1	AP2A1	sp|O95782|AP2A1_HUMAN AP-2 complex subunit alpha-1 OS=Homo sapiens OX=9606 GN=AP2A1 PE=1 SV=3	1	7	2	2	8	2	2	107.54	977	4.8205	1581800	1581800	0	0	0	0	0	0	0	0
HUMAN	Q8N0U8;Q6TEK3	Vitamin K epoxide reductase complex subunit 1-like protein 1	VKORC1L1;Vkorc1l1	sp|Q8N0U8|VKORL_HUMAN Vitamin K epoxide reductase complex subunit 1-like protein 1 OS=Homo sapiens OX=9606 GN=VKORC1L1 PE=1 SV=2;sp|Q6TEK3|VKORL_RAT Vitamin K epoxide reductase complex subunit 1-like protein 1 OS=Rattus norvegicus OX=10116 GN=Vkorc1l1 PE=1	2	1	1	1	6.2	6.2	6.2	19.835	176	3.9139	1586900	170310	124220	218150	229630	0	320070	129550	56099	338910
HUMAN	O14617	AP-3 complex subunit delta-1	AP3D1	sp|O14617|AP3D1_HUMAN AP-3 complex subunit delta-1 OS=Homo sapiens OX=9606 GN=AP3D1 PE=1 SV=1	1	2	2	2	1.9	1.9	1.9	130.16	1153	3.6707	1648500	454580	0	146390	305690	0	0	741860	0	0
HUMAN	P40926	Malate dehydrogenase, mitochondrial	MDH2	sp|P40926|MDHM_HUMAN Malate dehydrogenase, mitochondrial OS=Homo sapiens OX=9606 GN=MDH2 PE=1 SV=3	1	14	1	1	48.2	4.1	4.1	35.503	338	-2	1708100	0	0	1507300	0	0	0	0	0	200760
HUMAN	Q7Z7L7	Protein zer-1 homolog	ZER1	sp|Q7Z7L7|ZER1_HUMAN Protein zer-1 homolog OS=Homo sapiens OX=9606 GN=ZER1 PE=1 SV=1	1	1	1	1	1.6	1.6	1.6	88.169	766	-2	1887100	0	1887100	0	0	0	0	0	0	0
HUMAN	Q8IUR0	Trafficking protein particle complex subunit 5	TRAPPC5	sp|Q8IUR0|TPPC5_HUMAN Trafficking protein particle complex subunit 5 OS=Homo sapiens OX=9606 GN=TRAPPC5 PE=1 SV=1	1	1	1	1	4.8	4.8	4.8	20.783	188	2.3205	1995200	0	159570	131790	435330	329630	475730	134510	105450	223210
HUMAN	Q8TAQ2	SWI/SNF complex subunit SMARCC2	SMARCC2	sp|Q8TAQ2|SMRC2_HUMAN SWI/SNF complex subunit SMARCC2 OS=Homo sapiens OX=9606 GN=SMARCC2 PE=1 SV=1	1	1	1	1	1.7	1.7	1.7	132.88	1214	3.8492	2016900	553630	0	0	601650	0	0	654180	0	207480
HUMAN	Q96EK6	Glucosamine 6-phosphate N-acetyltransferase	GNPNAT1	sp|Q96EK6|GNA1_HUMAN Glucosamine 6-phosphate N-acetyltransferase OS=Homo sapiens OX=9606 GN=GNPNAT1 PE=1 SV=1	1	1	1	1	6	6	6	20.749	184	4.5246	2040200	0	156280	309400	351280	283560	311530	155720	131600	340860
HUMAN	O75352	Mannose-P-dolichol utilization defect 1 protein	MPDU1	sp|O75352|MPU1_HUMAN Mannose-P-dolichol utilization defect 1 protein OS=Homo sapiens OX=9606 GN=MPDU1 PE=1 SV=2	1	1	1	1	5.7	5.7	5.7	26.638	247	3.6151	2043900	0	176970	166880	549720	356450	648730	0	145200	0
HUMAN	Q93008	Probable ubiquitin carboxyl-terminal hydrolase FAF-X	USP9X	sp|Q93008|USP9X_HUMAN Probable ubiquitin carboxyl-terminal hydrolase FAF-X OS=Homo sapiens OX=9606 GN=USP9X PE=1 SV=3	2	4	4	4	1.9	1.9	1.9	292.28	2570	17.943	2045300	899850	0	0	337300	0	243210	399050	0	165880
HUMAN	Q96F07;Q7L576	Cytoplasmic FMR1-interacting protein 2;Cytoplasmic FMR1-interacting protein 1	CYFIP2;CYFIP1	sp|Q96F07|CYFP2_HUMAN Cytoplasmic FMR1-interacting protein 2 OS=Homo sapiens OX=9606 GN=CYFIP2 PE=1 SV=2;sp|Q7L576|CYFP1_HUMAN Cytoplasmic FMR1-interacting protein 1 OS=Homo sapiens OX=9606 GN=CYFIP1 PE=1 SV=1	2	2	2	2	1.8	1.8	1.8	148.4	1278	2.4797	2047300	276180	139990	251260	350510	200050	0	563160	118540	147620
HUMAN	Q4G0F5;Q6AY86;O75436	Vacuolar protein sorting-associated protein 26B;Vacuolar protein sorting-associated protein 26A	VPS26B;Vps26a;VPS26A	sp|Q4G0F5|VP26B_HUMAN Vacuolar protein sorting-associated protein 26B OS=Homo sapiens OX=9606 GN=VPS26B PE=1 SV=2;sp|Q6AY86|VP26A_RAT Vacuolar protein sorting-associated protein 26A OS=Rattus norvegicus OX=10116 GN=Vps26a PE=1 SV=1;sp|O75436|VP26A_HUMAN Va	3	2	2	2	6	6	6	39.154	336	2.633	2072000	0	0	0	0	539160	1532900	0	0	0
HUMAN	Q6ZVM7	TOM1-like protein 2	TOM1L2	sp|Q6ZVM7|TM1L2_HUMAN TOM1-like protein 2 OS=Homo sapiens OX=9606 GN=TOM1L2 PE=1 SV=1	1	2	2	2	7.1	7.1	7.1	55.556	507	6.5825	2185500	748750	127240	118180	631310	228870	0	170410	160780	0
HUMAN	P46777;P09895	60S ribosomal protein L5	RPL5;Rpl5	sp|P46777|RL5_HUMAN 60S ribosomal protein L5 OS=Homo sapiens OX=9606 GN=RPL5 PE=1 SV=3;sp|P09895|RL5_RAT 60S ribosomal protein L5 OS=Rattus norvegicus OX=10116 GN=Rpl5 PE=1 SV=3	2	1	1	1	6.1	6.1	6.1	34.362	297	2.2302	2188500	0	0	0	632370	563730	0	540430	0	451950
HUMAN	P0DOX7;P01834	Ig kappa chain C region	IGKC	sp|P0DOX7|IGK_HUMAN Immunoglobulin kappa light chain OS=Homo sapiens OX=9606 PE=1 SV=1;sp|P01834|IGKC_HUMAN Immunoglobulin kappa constant OS=Homo sapiens OX=9606 GN=IGKC PE=1 SV=2	2	2	2	2	14	14	14	23.379	214	5.2343	2210900	1195800	0	0	563470	451660	0	0	0	0
HUMAN	Q16352;P23565	Alpha-internexin	INA;Ina	sp|Q16352|AINX_HUMAN Alpha-internexin OS=Homo sapiens OX=9606 GN=INA PE=1 SV=2;sp|P23565|AINX_RAT Alpha-internexin OS=Rattus norvegicus OX=10116 GN=Ina PE=1 SV=2	2	2	1	1	4.4	2.6	2.6	55.39	499	2.5455	2249400	0	577560	207540	895850	0	0	239320	190010	139120
HUMAN	Q96NA8	t-SNARE domain-containing protein 1	TSNARE1	sp|Q96NA8|TSNA1_HUMAN t-SNARE domain-containing protein 1 OS=Homo sapiens OX=9606 GN=TSNARE1 PE=1 SV=2	1	1	1	1	1.4	1.4	1.4	55.948	513	-2	2288000	0	0	0	0	0	2288000	0	0	0
HUMAN	Q9HBW9	EGF, latrophilin and seven transmembrane domain-containing protein 1	ELTD1	sp|Q9HBW9|AGRL4_HUMAN Adhesion G protein-coupled receptor L4 OS=Homo sapiens OX=9606 GN=ADGRL4 PE=1 SV=3	1	1	1	1	2.9	2.9	2.9	77.81	690	-2	2294600	0	0	0	0	0	0	0	0	2294600
HUMAN	P61626	Lysozyme C	LYZ	sp|P61626|LYSC_HUMAN Lysozyme C OS=Homo sapiens OX=9606 GN=LYZ PE=1 SV=1	1	1	1	1	8.1	8.1	8.1	16.537	148	8.5628	2327600	0	247070	0	0	0	0	240250	1840300	0
HUMAN	Q9NZR1;P70566	Tropomodulin-2	TMOD2;Tmod2	sp|Q9NZR1|TMOD2_HUMAN Tropomodulin-2 OS=Homo sapiens OX=9606 GN=TMOD2 PE=1 SV=1;sp|P70566|TMOD2_RAT Tropomodulin-2 OS=Rattus norvegicus OX=10116 GN=Tmod2 PE=1 SV=1	2	1	1	1	10.3	10.3	10.3	39.595	351	7.6007	2354100	0	867950	182140	0	0	0	417970	322500	563580
HUMAN	Q07954	Prolow-density lipoprotein receptor-related protein 1;Low-density lipoprotein receptor-related protein 1 85 kDa subunit;Low-density lipoprotein receptor-related protein 1 515 kDa subunit;Low-density lipoprotein receptor-related protein 1 intracellular domain	LRP1	sp|Q07954|LRP1_HUMAN Prolow-density lipoprotein receptor-related protein 1 OS=Homo sapiens OX=9606 GN=LRP1 PE=1 SV=2	1	4	4	4	1.3	1.3	1.3	504.6	4544	9.2219	2377400	489250	122300	221230	1143000	156110	148910	0	96551	0
HUMAN	Q9UKU0	Long-chain-fatty-acid--CoA ligase 6	ACSL6	sp|Q9UKU0|ACSL6_HUMAN Long-chain-fatty-acid--CoA ligase 6 OS=Homo sapiens OX=9606 GN=ACSL6 PE=2 SV=4	1	6	1	1	10.6	2.4	2.4	77.751	697	-2	2477000	297890	280590	594830	0	315400	0	422360	151450	414490
HUMAN	Q86VQ0;Q5U2Y9	Lebercilin	LCA5;Lca5	sp|Q86VQ0|LCA5_HUMAN Lebercilin OS=Homo sapiens OX=9606 GN=LCA5 PE=1 SV=2;sp|Q5U2Y9|LCA5_RAT Lebercilin OS=Rattus norvegicus OX=10116 GN=Lca5 PE=2 SV=1	2	2	2	2	5.6	5.6	5.6	80.553	697	2.4189	2477300	0	672040	943190	0	0	0	113780	0	748330
HUMAN	P07910	Heterogeneous nuclear ribonucleoproteins C1/C2	HNRNPC	sp|P07910|HNRPC_HUMAN Heterogeneous nuclear ribonucleoproteins C1/C2 OS=Homo sapiens OX=9606 GN=HNRNPC PE=1 SV=4	1	6	1	1	22.5	3.6	3.6	33.67	306	-2	2484500	0	0	1523200	873550	0	0	0	0	87678
HUMAN	P53674;P02523	Beta-crystallin B1;Beta-crystallin B1;Beta-crystallin B1B	CRYBB1;Crybb1	sp|P53674|CRBB1_HUMAN Beta-crystallin B1 OS=Homo sapiens OX=9606 GN=CRYBB1 PE=1 SV=2;sp|P02523|CRBB1_RAT Beta-crystallin B1 OS=Rattus norvegicus OX=10116 GN=Crybb1 PE=1 SV=4	2	2	2	2	10.7	10.7	10.7	28.023	252	21.312	2593500	0	0	142460	0	0	0	2451100	0	0
HUMAN	P04259;CON__P48668;CON__P04259;CON__P02538;P48668;P02538;Q01546	Keratin, type II cytoskeletal 6B;Keratin, type II cytoskeletal 6C;Keratin, type II cytoskeletal 6A;Keratin, type II cytoskeletal 2 oral	KRT6B;KRT6C;KRT6A;KRT76	sp|P04259|K2C6B_HUMAN Keratin, type II cytoskeletal 6B OS=Homo sapiens OX=9606 GN=KRT6B PE=1 SV=5;;;;sp|P48668|K2C6C_HUMAN Keratin, type II cytoskeletal 6C OS=Homo sapiens OX=9606 GN=KRT6C PE=1 SV=3;sp|P02538|K2C6A_HUMAN Keratin, type II cytoskeletal 6A OS	10	8	1	0	13.5	1.8	0	60.066	564	3.4189	2638200	606430	189360	93140	131800	138740	247420	496770	166430	568170
HUMAN	P52306	Rap1 GTPase-GDP dissociation stimulator 1	RAP1GDS1	sp|P52306|GDS1_HUMAN Rap1 GTPase-GDP dissociation stimulator 1 OS=Homo sapiens OX=9606 GN=RAP1GDS1 PE=1 SV=3	1	1	1	1	3.1	3.1	3.1	66.316	607	12.725	2648700	0	284770	632160	786010	286050	0	386140	0	273560
HUMAN	Q8NBU5;Q505J9	ATPase family AAA domain-containing protein 1	ATAD1;Atad1	sp|Q8NBU5|ATAD1_HUMAN ATPase family AAA domain-containing protein 1 OS=Homo sapiens OX=9606 GN=ATAD1 PE=1 SV=1;sp|Q505J9|ATAD1_RAT ATPase family AAA domain-containing protein 1 OS=Rattus norvegicus OX=10116 GN=Atad1 PE=1 SV=1	2	1	1	1	4.4	4.4	4.4	40.744	361	3.3321	2651900	549210	424910	0	383450	217500	0	390450	0	686350
HUMAN	Q71RH2	Protein FAM57B	FAM57B	sp|Q71RH2|FA57B_HUMAN Protein FAM57B OS=Homo sapiens OX=9606 GN=FAM57B PE=2 SV=1	1	2	2	2	12	12	12	30.629	274	2.8033	2720600	0	188320	381120	0	261050	894220	0	0	995870
HUMAN	Q03135;P41350	Caveolin-1	CAV1;Cav1	sp|Q03135|CAV1_HUMAN Caveolin-1 OS=Homo sapiens OX=9606 GN=CAV1 PE=1 SV=4;sp|P41350|CAV1_RAT Caveolin-1 OS=Rattus norvegicus OX=10116 GN=Cav1 PE=1 SV=3	2	1	1	1	11.8	11.8	11.8	20.471	178	2.2892	2728200	509790	148450	156720	304060	333000	1174700	101460	0	0
HUMAN	Q9UKG1	DCC-interacting protein 13-alpha	APPL1	sp|Q9UKG1|DP13A_HUMAN DCC-interacting protein 13-alpha OS=Homo sapiens OX=9606 GN=APPL1 PE=1 SV=1	1	2	2	2	3.1	3.1	3.1	79.663	709	3.9698	2782200	832530	373290	359360	0	258740	206440	217790	309730	224290
HUMAN	O00410	Importin-5	IPO5	sp|O00410|IPO5_HUMAN Importin-5 OS=Homo sapiens OX=9606 GN=IPO5 PE=1 SV=4	1	3	3	3	4.9	4.9	4.9	123.63	1097	14.947	2952600	854700	0	530430	403140	154370	176730	659810	0	173450
HUMAN	Q9UHD9	Ubiquilin-2	UBQLN2	sp|Q9UHD9|UBQL2_HUMAN Ubiquilin-2 OS=Homo sapiens OX=9606 GN=UBQLN2 PE=1 SV=2	1	2	2	2	5.3	5.3	5.3	65.695	624	7.0244	3030500	1726900	0	130770	640670	0	0	532140	0	0
HUMAN	Q9Y6C9	Mitochondrial carrier homolog 2	MTCH2	sp|Q9Y6C9|MTCH2_HUMAN Mitochondrial carrier homolog 2 OS=Homo sapiens OX=9606 GN=MTCH2 PE=1 SV=1	1	1	1	1	7.9	7.9	7.9	33.331	303	5.5101	3050300	0	299970	1139600	0	0	0	0	758700	852010
HUMAN	Q99460;O88761	26S proteasome non-ATPase regulatory subunit 1	PSMD1;Psmd1	sp|Q99460|PSMD1_HUMAN 26S proteasome non-ATPase regulatory subunit 1 OS=Homo sapiens OX=9606 GN=PSMD1 PE=1 SV=2;sp|O88761|PSMD1_RAT 26S proteasome non-ATPase regulatory subunit 1 OS=Rattus norvegicus OX=10116 GN=Psmd1 PE=1 SV=1	2	1	1	1	1.3	1.3	1.3	105.84	953	3.2986	3066200	686460	383280	0	785200	0	0	380910	436720	393630
HUMAN	Q13526	Peptidyl-prolyl cis-trans isomerase NIMA-interacting 1	PIN1	sp|Q13526|PIN1_HUMAN Peptidyl-prolyl cis-trans isomerase NIMA-interacting 1 OS=Homo sapiens OX=9606 GN=PIN1 PE=1 SV=1	1	1	1	1	11.7	11.7	11.7	18.243	163	3.0959	3093300	0	446190	410660	638940	588790	0	334820	228000	445900
HUMAN	Q96CW1;P84092	AP-2 complex subunit mu	AP2M1;Ap2m1	sp|Q96CW1|AP2M1_HUMAN AP-2 complex subunit mu OS=Homo sapiens OX=9606 GN=AP2M1 PE=1 SV=2;sp|P84092|AP2M1_RAT AP-2 complex subunit mu OS=Rattus norvegicus OX=10116 GN=Ap2m1 PE=1 SV=1	2	1	1	1	3.2	3.2	3.2	49.654	435	3.1212	3112900	0	0	0	1540100	767350	805440	0	0	0
HUMAN	P37108	Signal recognition particle 14 kDa protein	SRP14	sp|P37108|SRP14_HUMAN Signal recognition particle 14 kDa protein OS=Homo sapiens OX=9606 GN=SRP14 PE=1 SV=2	1	1	1	1	10.3	10.3	10.3	14.57	136	18.787	3138600	834340	161490	229500	224050	277380	448750	489220	159780	314130
HUMAN	Q00005;P36877;P63151;P36876;Q66LE6;P56932	Serine/threonine-protein phosphatase 2A 55 kDa regulatory subunit B beta isoform;Serine/threonine-protein phosphatase 2A 55 kDa regulatory subunit B alpha isoform;Serine/threonine-protein phosphatase 2A 55 kDa regulatory subunit B delta isoform	PPP2R2B;Ppp2r2b;PPP2R2A;Ppp2r2a;PPP2R2D;Ppp2r2d	sp|Q00005|2ABB_HUMAN Serine/threonine-protein phosphatase 2A 55 kDa regulatory subunit B beta isoform OS=Homo sapiens OX=9606 GN=PPP2R2B PE=1 SV=1;sp|P36877|2ABB_RAT Serine/threonine-protein phosphatase 2A 55 kDa regulatory subunit B beta isoform OS=Rattus	6	1	1	1	3.2	3.2	3.2	51.71	443	4.0115	3275300	284850	248950	437580	0	457630	496780	443380	249340	656740
HUMAN	Q15369;P83941	Transcription elongation factor B polypeptide 1	TCEB1;Tceb1	sp|Q15369|ELOC_HUMAN Elongin-C OS=Homo sapiens OX=9606 GN=ELOC PE=1 SV=1;sp|P83941|ELOC_RAT Elongin-C OS=Rattus norvegicus OX=10116 GN=Eloc PE=1 SV=1	2	2	2	2	28.6	28.6	28.6	12.473	112	12.196	3301600	1519600	0	0	190750	174210	703200	447550	0	266290
HUMAN	O14880	Microsomal glutathione S-transferase 3	MGST3	sp|O14880|MGST3_HUMAN Microsomal glutathione S-transferase 3 OS=Homo sapiens OX=9606 GN=MGST3 PE=1 SV=1	1	1	1	1	8.6	8.6	8.6	16.516	152	2.9099	3320200	493810	397080	189010	918010	363310	340690	282410	133120	202750
HUMAN	P61006;P35280;Q92930;P70550;P51153;P35286	Ras-related protein Rab-8A;Ras-related protein Rab-8B;Ras-related protein Rab-13	RAB8A;Rab8a;RAB8B;Rab8b;RAB13;Rab13	sp|P61006|RAB8A_HUMAN Ras-related protein Rab-8A OS=Homo sapiens OX=9606 GN=RAB8A PE=1 SV=1;sp|P35280|RAB8A_RAT Ras-related protein Rab-8A OS=Rattus norvegicus OX=10116 GN=Rab8a PE=1 SV=2;sp|Q92930|RAB8B_HUMAN Ras-related protein Rab-8B OS=Homo sapiens OX=	6	4	1	1	19.3	6.8	6.8	23.668	207	7.9574	3453200	695560	491300	559080	0	402720	0	481760	211290	611470
HUMAN	P35221	Catenin alpha-1	CTNNA1	sp|P35221|CTNA1_HUMAN Catenin alpha-1 OS=Homo sapiens OX=9606 GN=CTNNA1 PE=1 SV=1	1	2	1	1	4.2	3.2	3.2	100.07	906	4.3035	3536600	0	408240	366350	0	378750	929090	0	371090	1083100
HUMAN	P26599;Q00438	Polypyrimidine tract-binding protein 1	PTBP1;Ptbp1	sp|P26599|PTBP1_HUMAN Polypyrimidine tract-binding protein 1 OS=Homo sapiens OX=9606 GN=PTBP1 PE=1 SV=1;sp|Q00438|PTBP1_RAT Polypyrimidine tract-binding protein 1 OS=Rattus norvegicus OX=10116 GN=Ptbp1 PE=1 SV=1	2	1	1	1	4	4	4	57.221	531	2.2634	3578100	346080	137490	262380	1099000	366990	631710	151680	183420	399340
HUMAN	Q99627;Q6P4Z9	COP9 signalosome complex subunit 8	COPS8;Cops8	sp|Q99627|CSN8_HUMAN COP9 signalosome complex subunit 8 OS=Homo sapiens OX=9606 GN=COPS8 PE=1 SV=1;sp|Q6P4Z9|CSN8_RAT COP9 signalosome complex subunit 8 OS=Rattus norvegicus OX=10116 GN=Cops8 PE=2 SV=1	2	1	1	1	7.2	7.2	7.2	23.225	209	3.2111	3589300	0	485050	722360	834490	299920	0	314020	0	933480
HUMAN	P35637	RNA-binding protein FUS	FUS	sp|P35637|FUS_HUMAN RNA-binding protein FUS OS=Homo sapiens OX=9606 GN=FUS PE=1 SV=1	1	1	1	1	3	3	3	53.425	526	2.3501	3601400	1914000	0	895190	408010	163440	220740	0	0	0
HUMAN	P20962;P04550	Parathymosin	PTMS;Ptms	sp|P20962|PTMS_HUMAN Parathymosin OS=Homo sapiens OX=9606 GN=PTMS PE=1 SV=2;sp|P04550|PTMS_RAT Parathymosin OS=Rattus norvegicus OX=10116 GN=Ptms PE=1 SV=2	2	1	1	1	10.8	10.8	10.8	11.53	102	3.0225	3614500	0	3004000	0	0	0	0	0	0	610500
HUMAN	Q13232	Nucleoside diphosphate kinase 3	NME3	sp|Q13232|NDK3_HUMAN Nucleoside diphosphate kinase 3 OS=Homo sapiens OX=9606 GN=NME3 PE=1 SV=2	1	1	1	1	5.9	5.9	5.9	19.015	169	2.3905	3697900	0	632300	1244600	0	539990	74785	0	332000	874280
HUMAN	P26232	Catenin alpha-2	CTNNA2	sp|P26232|CTNA2_HUMAN Catenin alpha-2 OS=Homo sapiens OX=9606 GN=CTNNA2 PE=1 SV=5	1	2	2	1	2.8	2.8	1.9	105.31	953	6.063	3726600	0	323290	421910	0	1021500	554620	0	352040	1053300
HUMAN	Q7L5N1	COP9 signalosome complex subunit 6	COPS6	sp|Q7L5N1|CSN6_HUMAN COP9 signalosome complex subunit 6 OS=Homo sapiens OX=9606 GN=COPS6 PE=1 SV=1	1	1	1	1	4	4	4	36.163	327	3.5165	3771200	0	318570	0	836880	0	813640	681060	337790	783230
HUMAN	Q86V81	THO complex subunit 4	ALYREF	sp|Q86V81|THOC4_HUMAN THO complex subunit 4 OS=Homo sapiens OX=9606 GN=ALYREF PE=1 SV=3	1	1	1	1	5.1	5.1	5.1	26.888	257	-2	3822400	0	392830	272920	589270	553240	499840	792900	280020	441340
HUMAN	Q9UNM6;B0BN93	26S proteasome non-ATPase regulatory subunit 13	PSMD13;Psmd13	sp|Q9UNM6|PSD13_HUMAN 26S proteasome non-ATPase regulatory subunit 13 OS=Homo sapiens OX=9606 GN=PSMD13 PE=1 SV=2;sp|B0BN93|PSD13_RAT 26S proteasome non-ATPase regulatory subunit 13 OS=Rattus norvegicus OX=10116 GN=Psmd13 PE=1 SV=1	2	1	1	1	4	4	4	42.945	376	3.3719	3847400	0	0	0	2213500	905780	728110	0	0	0
HUMAN	A0A140G945;P02489	Alpha-crystallin A chain;Alpha-crystallin A(1-172);Alpha-crystallin A(1-168);Alpha-crystallin A(1-162)	CRYAA	sp|A0A140G945|CRYA2_HUMAN Alpha-crystallin A2 chain OS=Homo sapiens OX=9606 GN=CRYAA2 PE=1 SV=1;sp|P02489|CRYAA_HUMAN Alpha-crystallin A chain OS=Homo sapiens OX=9606 GN=CRYAA PE=1 SV=2	2	4	1	1	23.1	6.4	6.4	19.909	173	3.8338	3877700	0	911100	0	2184500	270250	399480	0	112420	0
HUMAN	P17844	Probable ATP-dependent RNA helicase DDX5	DDX5	sp|P17844|DDX5_HUMAN Probable ATP-dependent RNA helicase DDX5 OS=Homo sapiens OX=9606 GN=DDX5 PE=1 SV=1	1	5	2	2	10.3	4.9	4.9	69.147	614	3.3727	3917500	0	0	0	0	1401800	0	1174500	504270	836900
HUMAN	O75368	SH3 domain-binding glutamic acid-rich-like protein	SH3BGRL	sp|O75368|SH3L1_HUMAN SH3 domain-binding glutamic acid-rich-like protein OS=Homo sapiens OX=9606 GN=SH3BGRL PE=1 SV=1	1	1	1	1	15.8	15.8	15.8	12.774	114	4.1682	3924500	982100	420330	545800	380640	282670	0	232460	150860	929620
HUMAN	Q8NCB2;Q63092	CaM kinase-like vesicle-associated protein	CAMKV;Camkv	sp|Q8NCB2|CAMKV_HUMAN CaM kinase-like vesicle-associated protein OS=Homo sapiens OX=9606 GN=CAMKV PE=2 SV=2;sp|Q63092|CAMKV_RAT CaM kinase-like vesicle-associated protein OS=Rattus norvegicus OX=10116 GN=Camkv PE=1 SV=1	2	1	1	1	2.8	2.8	2.8	54.353	501	2.3868	3992400	776240	511210	365880	0	269140	211140	473570	469240	915940
HUMAN	Q96QV6;P16104;Q8IUE6	Histone H2A type 1-A;Histone H2AX;Histone H2A type 2-B	HIST1H2AA;H2AFX;HIST2H2AB	sp|Q96QV6|H2A1A_HUMAN Histone H2A type 1-A OS=Homo sapiens OX=9606 GN=HIST1H2AA PE=1 SV=3;sp|P16104|H2AX_HUMAN Histone H2AX OS=Homo sapiens OX=9606 GN=H2AFX PE=1 SV=2;sp|Q8IUE6|H2A2B_HUMAN Histone H2A type 2-B OS=Homo sapiens OX=9606 GN=HIST2H2AB PE=1 SV=3	3	4	1	1	35.1	17.6	17.6	14.233	131	21.595	4009400	0	2062000	1600200	218600	0	0	128620	0	0
HUMAN	Q9C0K3;Q9P1U1;Q4V7C7;P61158	Actin-related protein 3C;Actin-related protein 3B;Actin-related protein 3	ACTR3C;ACTR3B;Actr3;ACTR3	sp|Q9C0K3|ARP3C_HUMAN Actin-related protein 3C OS=Homo sapiens OX=9606 GN=ACTR3C PE=2 SV=1;sp|Q9P1U1|ARP3B_HUMAN Actin-related protein 3B OS=Homo sapiens OX=9606 GN=ACTR3B PE=2 SV=1;sp|Q4V7C7|ARP3_RAT Actin-related protein 3 OS=Rattus norvegicus OX=10116 G	4	1	1	1	5.2	5.2	5.2	23.712	210	10.341	4009700	491510	513370	129410	1032400	545190	0	567270	0	730480
HUMAN	Q15437	Protein transport protein Sec23B	SEC23B	sp|Q15437|SC23B_HUMAN Protein transport protein Sec23B OS=Homo sapiens OX=9606 GN=SEC23B PE=1 SV=2	1	2	2	1	4.2	4.2	2.3	86.478	767	11.214	4191000	0	481460	0	415220	824580	1554500	378720	137200	399410
HUMAN	P35913	Rod cGMP-specific 3,5-cyclic phosphodiesterase subunit beta	PDE6B	sp|P35913|PDE6B_HUMAN Rod cGMP-specific 3,5-cyclic phosphodiesterase subunit beta OS=Homo sapiens OX=9606 GN=PDE6B PE=1 SV=2	1	7	3	3	9.4	4.4	4.4	98.335	854	12.506	4235600	1411700	0	198590	830220	0	0	581550	663460	550100
HUMAN	Q9Y6G9;Q9QXU8	Cytoplasmic dynein 1 light intermediate chain 1	DYNC1LI1;Dync1li1	sp|Q9Y6G9|DC1L1_HUMAN Cytoplasmic dynein 1 light intermediate chain 1 OS=Homo sapiens OX=9606 GN=DYNC1LI1 PE=1 SV=3;sp|Q9QXU8|DC1L1_RAT Cytoplasmic dynein 1 light intermediate chain 1 OS=Rattus norvegicus OX=10116 GN=Dync1li1 PE=1 SV=1	2	1	1	1	3.6	3.6	3.6	56.578	523	16.572	4243000	521550	488230	255420	988410	303560	351750	526780	373490	433790
HUMAN	Q9H0E2;A2RUW1	Toll-interacting protein	TOLLIP;Tollip	sp|Q9H0E2|TOLIP_HUMAN Toll-interacting protein OS=Homo sapiens OX=9606 GN=TOLLIP PE=1 SV=1;sp|A2RUW1|TOLIP_RAT Toll-interacting protein OS=Rattus norvegicus OX=10116 GN=Tollip PE=1 SV=1	2	1	1	1	5.1	5.1	5.1	30.281	274	3.0031	4285600	0	864500	0	1517600	783780	1119700	0	0	0
HUMAN	Q05193	Dynamin-1	DNM1	sp|Q05193|DYN1_HUMAN Dynamin-1 OS=Homo sapiens OX=9606 GN=DNM1 PE=1 SV=2	1	21	1	1	31.2	1.7	1.7	97.407	864	4.4306	4367500	0	0	0	0	648960	1706500	0	0	2012100
HUMAN	Q96EP5	DAZ-associated protein 1	DAZAP1	sp|Q96EP5|DAZP1_HUMAN DAZ-associated protein 1 OS=Homo sapiens OX=9606 GN=DAZAP1 PE=1 SV=1	1	1	1	1	3.9	3.9	3.9	43.383	407	12.864	4368700	848210	0	761180	0	548440	786670	0	0	1424200
HUMAN	P50993	Sodium/potassium-transporting ATPase subunit alpha-2	ATP1A2	sp|P50993|AT1A2_HUMAN Sodium/potassium-transporting ATPase subunit alpha-2 OS=Homo sapiens OX=9606 GN=ATP1A2 PE=1 SV=1	1	17	1	1	20.6	2.1	2.1	112.26	1020	2.8822	4394800	0	1922200	783110	0	1689500	0	0	0	0
HUMAN	Q6PI78	Transmembrane protein 65	TMEM65	sp|Q6PI78|TMM65_HUMAN Transmembrane protein 65 OS=Homo sapiens OX=9606 GN=TMEM65 PE=1 SV=2	1	1	1	1	4.6	4.6	4.6	25.498	240	3.1832	4411800	919020	0	1156800	0	670920	0	532780	277250	855030
HUMAN	Q93009;Q4VSI4	Ubiquitin carboxyl-terminal hydrolase 7	USP7;Usp7	sp|Q93009|UBP7_HUMAN Ubiquitin carboxyl-terminal hydrolase 7 OS=Homo sapiens OX=9606 GN=USP7 PE=1 SV=2;sp|Q4VSI4|UBP7_RAT Ubiquitin carboxyl-terminal hydrolase 7 OS=Rattus norvegicus OX=10116 GN=Usp7 PE=1 SV=1	2	2	2	2	2	2	2	128.3	1102	4.3085	4446200	409530	345950	1198500	521810	318610	0	461930	297930	891960
HUMAN	P83916	Chromobox protein homolog 1	CBX1	sp|P83916|CBX1_HUMAN Chromobox protein homolog 1 OS=Homo sapiens OX=9606 GN=CBX1 PE=1 SV=1	1	1	1	1	6.5	6.5	6.5	21.418	185	3.0736	4513500	0	424390	0	962210	551160	1253700	499510	0	822470
HUMAN	P78352;P31016	Disks large homolog 4	DLG4;Dlg4	sp|P78352|DLG4_HUMAN Disks large homolog 4 OS=Homo sapiens OX=9606 GN=DLG4 PE=1 SV=3;sp|P31016|DLG4_RAT Disks large homolog 4 OS=Rattus norvegicus OX=10116 GN=Dlg4 PE=1 SV=1	2	1	1	1	2.1	2.1	2.1	80.494	724	4.3488	4608100	683550	270290	598670	575950	378720	782160	645370	275960	397400
HUMAN	P31025;Q5VSP4	Lipocalin-1;Putative lipocalin 1-like protein 1	LCN1;LCN1P1	sp|P31025|LCN1_HUMAN Lipocalin-1 OS=Homo sapiens OX=9606 GN=LCN1 PE=1 SV=1;sp|Q5VSP4|LC1L1_HUMAN Putative lipocalin 1-like protein 1 OS=Homo sapiens OX=9606 GN=LCN1P1 PE=5 SV=1	2	2	2	2	12.5	12.5	12.5	19.25	176	8.6298	4694900	280050	661130	0	0	0	357550	0	3180800	215380
HUMAN	P53675	Clathrin heavy chain 2	CLTCL1	sp|P53675|CLH2_HUMAN Clathrin heavy chain 2 OS=Homo sapiens OX=9606 GN=CLTCL1 PE=1 SV=2	1	18	1	1	11.1	0.7	0.7	187.03	1640	3.0779	4716300	1228300	0	839090	1405900	0	0	980710	0	262320
HUMAN	Q9Y376	Calcium-binding protein 39	CAB39	sp|Q9Y376|CAB39_HUMAN Calcium-binding protein 39 OS=Homo sapiens OX=9606 GN=CAB39 PE=1 SV=1	1	1	1	1	2.6	2.6	2.6	39.869	341	2.8912	4726100	0	540790	661520	920430	468130	611370	698190	243510	582120
HUMAN	P63096;P10824;P08753;P04899;P04897;P08754	Guanine nucleotide-binding protein G(i) subunit alpha-1;Guanine nucleotide-binding protein G(k) subunit alpha;Guanine nucleotide-binding protein G(i) subunit alpha-2	GNAI1;Gnai1;Gnai3;GNAI2;Gnai2;GNAI3	sp|P63096|GNAI1_HUMAN Guanine nucleotide-binding protein G(i) subunit alpha-1 OS=Homo sapiens OX=9606 GN=GNAI1 PE=1 SV=2;sp|P10824|GNAI1_RAT Guanine nucleotide-binding protein G(i) subunit alpha-1 OS=Rattus norvegicus OX=10116 GN=Gnai1 PE=1 SV=3;sp|P08753|	8	6	3	3	21.2	12.4	12.4	40.361	354	33.967	4756500	0	457670	0	855470	0	329790	713150	427510	1972900
HUMAN	Q9BPX5;A1L108	Actin-related protein 2/3 complex subunit 5-like protein	ARPC5L;Arpc5l	sp|Q9BPX5|ARP5L_HUMAN Actin-related protein 2/3 complex subunit 5-like protein OS=Homo sapiens OX=9606 GN=ARPC5L PE=1 SV=1;sp|A1L108|ARP5L_RAT Actin-related protein 2/3 complex subunit 5-like protein OS=Rattus norvegicus OX=10116 GN=Arpc5l PE=1 SV=2	2	1	1	1	7.8	7.8	7.8	16.941	153	3.7555	4848800	723910	442730	444440	683230	398370	592450	551410	432630	579610
HUMAN	O60884;O35824	DnaJ homolog subfamily A member 2	DNAJA2;Dnaja2	sp|O60884|DNJA2_HUMAN DnaJ homolog subfamily A member 2 OS=Homo sapiens OX=9606 GN=DNAJA2 PE=1 SV=1;sp|O35824|DNJA2_RAT DnaJ homolog subfamily A member 2 OS=Rattus norvegicus OX=10116 GN=Dnaja2 PE=1 SV=1	2	3	3	3	12.1	12.1	12.1	45.745	412	8.9887	4900300	722930	366560	0	707930	516380	0	1053600	743400	789540
HUMAN	P14854	Cytochrome c oxidase subunit 6B1	COX6B1	sp|P14854|CX6B1_HUMAN Cytochrome c oxidase subunit 6B1 OS=Homo sapiens OX=9606 GN=COX6B1 PE=1 SV=2	1	1	1	1	12.8	12.8	12.8	10.192	86	2.5074	4912600	821280	444900	1524300	0	0	281070	235270	233080	1372700
HUMAN	P28070	Proteasome subunit beta type-4	PSMB4	sp|P28070|PSB4_HUMAN Proteasome subunit beta type-4 OS=Homo sapiens OX=9606 GN=PSMB4 PE=1 SV=4	1	3	1	1	17	8.3	8.3	29.204	264	-2	4965100	0	0	452140	672460	0	2586500	559790	194260	499880
HUMAN	Q9H0F7	ADP-ribosylation factor-like protein 6	ARL6	sp|Q9H0F7|ARL6_HUMAN ADP-ribosylation factor-like protein 6 OS=Homo sapiens OX=9606 GN=ARL6 PE=1 SV=1	1	1	1	1	4.8	4.8	4.8	21.097	186	2.7821	5030000	523410	329480	797090	850630	553600	589410	279760	285290	821380
HUMAN	Q92621	Nuclear pore complex protein Nup205	NUP205	sp|Q92621|NU205_HUMAN Nuclear pore complex protein Nup205 OS=Homo sapiens OX=9606 GN=NUP205 PE=1 SV=3	1	1	1	1	0.4	0.4	0.4	227.92	2012	2.6814	5105900	104250	0	0	823830	0	0	2752700	397530	1027700
HUMAN	P54707	Potassium-transporting ATPase alpha chain 2	ATP12A	sp|P54707|AT12A_HUMAN Potassium-transporting ATPase alpha chain 2 OS=Homo sapiens OX=9606 GN=ATP12A PE=1 SV=3	2	7	1	1	5.4	0.7	0.7	115.51	1039	-2	5171800	0	0	0	4153300	1018500	0	0	0	0
HUMAN	Q9UI09	NADH dehydrogenase [ubiquinone] 1 alpha subcomplex subunit 12	NDUFA12	sp|Q9UI09|NDUAC_HUMAN NADH dehydrogenase [ubiquinone] 1 alpha subcomplex subunit 12 OS=Homo sapiens OX=9606 GN=NDUFA12 PE=1 SV=1	1	1	1	1	11.7	11.7	11.7	17.114	145	3.1425	5218900	0	502780	1096400	866670	471690	0	724330	286260	1270800
HUMAN	Q9H598;O35458	Vesicular inhibitory amino acid transporter	SLC32A1;Slc32a1	sp|Q9H598|VIAAT_HUMAN Vesicular inhibitory amino acid transporter OS=Homo sapiens OX=9606 GN=SLC32A1 PE=2 SV=2;sp|O35458|VIAAT_RAT Vesicular inhibitory amino acid transporter OS=Rattus norvegicus OX=10116 GN=Slc32a1 PE=1 SV=1	2	2	2	2	5.3	5.3	5.3	57.415	525	3.2017	5308500	0	145180	168520	1751100	1037100	1584200	559080	63376	0
HUMAN	Q9Y4Y9	U6 snRNA-associated Sm-like protein LSm5	LSM5	sp|Q9Y4Y9|LSM5_HUMAN U6 snRNA-associated Sm-like protein LSm5 OS=Homo sapiens OX=9606 GN=LSM5 PE=1 SV=3	1	1	1	1	20.9	20.9	20.9	9.9374	91	22.502	5350100	522410	695450	1231700	0	404530	720690	259960	512660	1002700
HUMAN	Q9GZN7;Q4V7D2	Protein rogdi homolog	ROGDI;Rogdi	sp|Q9GZN7|ROGDI_HUMAN Protein rogdi homolog OS=Homo sapiens OX=9606 GN=ROGDI PE=1 SV=1;sp|Q4V7D2|ROGDI_RAT Protein rogdi homolog OS=Rattus norvegicus OX=10116 GN=Rogdi PE=1 SV=1	2	1	1	1	6.6	6.6	6.6	32.254	287	2.4619	5369200	0	0	1046300	1026900	0	851970	748380	548500	1147100
HUMAN	Q96PU5	E3 ubiquitin-protein ligase NEDD4-like	NEDD4L	sp|Q96PU5|NED4L_HUMAN E3 ubiquitin-protein ligase NEDD4-like OS=Homo sapiens OX=9606 GN=NEDD4L PE=1 SV=2	1	1	1	1	1	1	1	111.93	975	2.9169	5393700	930820	523550	571910	1292000	573690	0	0	444180	1057600
HUMAN	Q92522	Histone H1x	H1FX	sp|Q92522|H1X_HUMAN Histone H1x OS=Homo sapiens OX=9606 GN=H1FX PE=1 SV=1	1	1	1	1	5.6	5.6	5.6	22.487	213	3.2135	5689700	0	559430	1719000	870560	0	0	499870	0	2040800
HUMAN	P10155	60 kDa SS-A/Ro ribonucleoprotein	TROVE2	sp|P10155|RO60_HUMAN 60 kDa SS-A/Ro ribonucleoprotein OS=Homo sapiens OX=9606 GN=TROVE2 PE=1 SV=2	1	2	2	2	4.3	4.3	4.3	60.67	538	2.4106	5729600	0	0	0	2782700	1249900	356510	636130	290590	413710
HUMAN	P41567	Eukaryotic translation initiation factor 1	EIF1	sp|P41567|EIF1_HUMAN Eukaryotic translation initiation factor 1 OS=Homo sapiens OX=9606 GN=EIF1 PE=1 SV=1	1	2	1	1	27.4	15	15	12.732	113	14.272	5741900	2250900	419250	0	1105100	168370	0	1494700	303560	0
HUMAN	Q63HN8	E3 ubiquitin-protein ligase RNF213	RNF213	sp|Q63HN8|RN213_HUMAN E3 ubiquitin-protein ligase RNF213 OS=Homo sapiens OX=9606 GN=RNF213 PE=1 SV=3	1	1	1	1	0.2	0.2	0.2	591.4	5207	2.3023	5821000	0	0	0	0	0	1913800	3521600	385570	0
HUMAN	Q02543;P62718	60S ribosomal protein L18a	RPL18A;Rpl18a	sp|Q02543|RL18A_HUMAN 60S ribosomal protein L18a OS=Homo sapiens OX=9606 GN=RPL18A PE=1 SV=2;sp|P62718|RL18A_RAT 60S ribosomal protein L18a OS=Rattus norvegicus OX=10116 GN=Rpl18a PE=2 SV=1	2	2	2	2	9.1	9.1	9.1	20.762	176	4.1431	5978900	0	343540	566860	1818800	561600	813210	522330	361320	991290
HUMAN	O95373	Importin-7	IPO7	sp|O95373|IPO7_HUMAN Importin-7 OS=Homo sapiens OX=9606 GN=IPO7 PE=1 SV=1	1	6	6	6	7.5	7.5	7.5	119.52	1038	21.927	6087600	5004400	0	0	457080	0	0	626140	0	0
HUMAN	O00231;F1LMZ8	26S proteasome non-ATPase regulatory subunit 11	PSMD11;Psmd11	sp|O00231|PSD11_HUMAN 26S proteasome non-ATPase regulatory subunit 11 OS=Homo sapiens OX=9606 GN=PSMD11 PE=1 SV=3;sp|F1LMZ8|PSD11_RAT 26S proteasome non-ATPase regulatory subunit 11 OS=Rattus norvegicus OX=10116 GN=Psmd11 PE=1 SV=2	2	1	1	1	3.1	3.1	3.1	47.463	422	3.0301	6089400	799640	521620	960760	0	819410	978430	1418100	0	591410
HUMAN	Q16821	Protein phosphatase 1 regulatory subunit 3A	PPP1R3A	sp|Q16821|PPR3A_HUMAN Protein phosphatase 1 regulatory subunit 3A OS=Homo sapiens OX=9606 GN=PPP1R3A PE=1 SV=3	1	1	1	1	0.7	0.7	0.7	125.77	1122	2.6099	6139500	943380	145410	3044600	807660	324000	504780	369720	0	0
HUMAN	Q16778;P33778;P23527;P06899;Q8N257	Histone H2B type 2-E;Histone H2B type 1-B;Histone H2B type 1-O;Histone H2B type 1-J;Histone H2B type 3-B	HIST2H2BE;HIST1H2BB;HIST1H2BO;HIST1H2BJ;HIST3H2BB	sp|Q16778|H2B2E_HUMAN Histone H2B type 2-E OS=Homo sapiens OX=9606 GN=HIST2H2BE PE=1 SV=3;sp|P33778|H2B1B_HUMAN Histone H2B type 1-B OS=Homo sapiens OX=9606 GN=HIST1H2BB PE=1 SV=2;sp|P23527|H2B1O_HUMAN Histone H2B type 1-O OS=Homo sapiens OX=9606 GN=HIST1H	7	9	2	2	58.7	7.9	7.9	13.92	126	4.603	6214600	0	715000	3890000	245610	161480	310200	333590	131460	427280
HUMAN	Q8NEV1;P68400;P19139	Casein kinase II subunit alpha 3;Casein kinase II subunit alpha	CSNK2A3;CSNK2A1;Csnk2a1	sp|Q8NEV1|CSK23_HUMAN Casein kinase II subunit alpha 3 OS=Homo sapiens OX=9606 GN=CSNK2A3 PE=1 SV=2;sp|P68400|CSK21_HUMAN Casein kinase II subunit alpha OS=Homo sapiens OX=9606 GN=CSNK2A1 PE=1 SV=1;sp|P19139|CSK21_RAT Casein kinase II subunit alpha OS=Ratt	3	2	2	2	8.2	8.2	8.2	45.219	391	3.0888	6223900	1355400	0	923950	1141100	503090	0	880700	202820	1216800
HUMAN	Q969H8	Myeloid-derived growth factor	MYDGF	sp|Q969H8|MYDGF_HUMAN Myeloid-derived growth factor OS=Homo sapiens OX=9606 GN=MYDGF PE=1 SV=1	1	1	1	1	5.2	5.2	5.2	18.795	173	6.1865	6286800	1092000	0	801870	1133700	0	1363400	654710	75488	1165700
HUMAN	Q9UDW1	Cytochrome b-c1 complex subunit 9	UQCR10	sp|Q9UDW1|QCR9_HUMAN Cytochrome b-c1 complex subunit 9 OS=Homo sapiens OX=9606 GN=UQCR10 PE=1 SV=3	1	1	1	1	11.1	11.1	11.1	7.3084	63	2.5964	6409200	1144500	430780	657900	1210000	511810	728850	744460	301820	679060
HUMAN	Q9H4M9;Q641Z6;Q9NZN3;Q8R491	EH domain-containing protein 1;EH domain-containing protein 3	EHD1;Ehd1;EHD3;Ehd3	sp|Q9H4M9|EHD1_HUMAN EH domain-containing protein 1 OS=Homo sapiens OX=9606 GN=EHD1 PE=1 SV=2;sp|Q641Z6|EHD1_RAT EH domain-containing protein 1 OS=Rattus norvegicus OX=10116 GN=Ehd1 PE=1 SV=1;sp|Q9NZN3|EHD3_HUMAN EH domain-containing protein 3 OS=Homo sapi	5	3	3	3	7.1	7.1	7.1	60.626	534	6.6032	6435500	2343600	436170	497540	1407900	448610	269070	609270	301990	121460
HUMAN	P62312	U6 snRNA-associated Sm-like protein LSm6	LSM6	sp|P62312|LSM6_HUMAN U6 snRNA-associated Sm-like protein LSm6 OS=Homo sapiens OX=9606 GN=LSM6 PE=1 SV=1	1	2	2	2	26.2	26.2	26.2	9.1275	80	4.9888	6472100	880370	699600	733330	781360	390480	501980	758740	786330	939930
HUMAN	P31942	Heterogeneous nuclear ribonucleoprotein H3	HNRNPH3	sp|P31942|HNRH3_HUMAN Heterogeneous nuclear ribonucleoprotein H3 OS=Homo sapiens OX=9606 GN=HNRNPH3 PE=1 SV=2	1	2	2	2	8.4	8.4	8.4	36.926	346	17.666	6524200	151870	276310	1659600	185100	497270	447710	1458500	629870	1217900
HUMAN	Q9Y281	Cofilin-2	CFL2	sp|Q9Y281|COF2_HUMAN Cofilin-2 OS=Homo sapiens OX=9606 GN=CFL2 PE=1 SV=1	1	5	1	1	33.1	12	12	18.736	166	14.528	6654400	0	600400	736400	1234700	618300	834430	771370	640650	1218100
HUMAN	Q15029	116 kDa U5 small nuclear ribonucleoprotein component	EFTUD2	sp|Q15029|U5S1_HUMAN 116 kDa U5 small nuclear ribonucleoprotein component OS=Homo sapiens OX=9606 GN=EFTUD2 PE=1 SV=1	1	4	3	3	5.7	4.6	4.6	109.43	972	13.935	6777900	746750	901030	1186900	161270	209880	0	544710	481810	2545600
HUMAN	O60282;Q12840	Kinesin heavy chain isoform 5C;Kinesin heavy chain isoform 5A	KIF5C;KIF5A	sp|O60282|KIF5C_HUMAN Kinesin heavy chain isoform 5C OS=Homo sapiens OX=9606 GN=KIF5C PE=1 SV=1;sp|Q12840|KIF5A_HUMAN Kinesin heavy chain isoform 5A OS=Homo sapiens OX=9606 GN=KIF5A PE=1 SV=2	5	3	3	3	4.2	4.2	4.2	109.49	957	16.962	6940400	1523400	175320	1618700	1137600	697180	347750	1440500	0	0
HUMAN	Q15393	Splicing factor 3B subunit 3	SF3B3	sp|Q15393|SF3B3_HUMAN Splicing factor 3B subunit 3 OS=Homo sapiens OX=9606 GN=SF3B3 PE=1 SV=4	1	2	2	2	2.4	2.4	2.4	135.58	1217	7.3	6992900	306990	1508700	318740	1556200	564040	884420	485510	1368300	0
HUMAN	P53621	Coatomer subunit alpha;Xenin;Proxenin	COPA	sp|P53621|COPA_HUMAN Coatomer subunit alpha OS=Homo sapiens OX=9606 GN=COPA PE=1 SV=2	1	4	4	4	3.8	3.8	3.8	138.34	1224	11.584	7050000	1637600	424770	397260	1844100	321630	367890	1201800	275920	578930
HUMAN	Q9H0U4	Ras-related protein Rab-1B	RAB1B	sp|Q9H0U4|RAB1B_HUMAN Ras-related protein Rab-1B OS=Homo sapiens OX=9606 GN=RAB1B PE=1 SV=1	1	7	1	0	39.3	5	0	22.171	201	3.4782	7060200	0	414930	862440	2813600	861400	1002700	692410	0	412710
HUMAN	Q9P2K5	Myelin expression factor 2	MYEF2	sp|Q9P2K5|MYEF2_HUMAN Myelin expression factor 2 OS=Homo sapiens OX=9606 GN=MYEF2 PE=1 SV=3	1	2	2	2	3.5	3.5	3.5	64.121	600	5.4867	7165600	3836100	0	914540	1595400	103530	716000	0	0	0
HUMAN	Q13618;B5DF89	Cullin-3	CUL3;Cul3	sp|Q13618|CUL3_HUMAN Cullin-3 OS=Homo sapiens OX=9606 GN=CUL3 PE=1 SV=2;sp|B5DF89|CUL3_RAT Cullin-3 OS=Rattus norvegicus OX=10116 GN=Cul3 PE=1 SV=2	2	6	6	6	8.5	8.5	8.5	88.929	768	23.066	7242700	2957600	325170	800970	335780	563330	413920	629860	438640	777510
HUMAN	P34931;P55063	Heat shock 70 kDa protein 1-like	HSPA1L;Hspa1l	sp|P34931|HS71L_HUMAN Heat shock 70 kDa protein 1-like OS=Homo sapiens OX=9606 GN=HSPA1L PE=1 SV=2;sp|P55063|HS71L_RAT Heat shock 70 kDa protein 1-like OS=Rattus norvegicus OX=10116 GN=Hspa1l PE=2 SV=2	2	15	1	1	24.5	2.3	2.3	70.374	641	5.861	7366300	1962600	913760	2132100	0	0	0	0	832410	1525500
HUMAN	Q9NXG2	THUMP domain-containing protein 1	THUMPD1	sp|Q9NXG2|THUM1_HUMAN THUMP domain-containing protein 1 OS=Homo sapiens OX=9606 GN=THUMPD1 PE=1 SV=2	1	1	1	1	3.1	3.1	3.1	39.315	353	7.3906	7434700	1194500	922760	0	1021400	942620	503780	1088700	739270	1021600
HUMAN	Q16543;Q63692	Hsp90 co-chaperone Cdc37;Hsp90 co-chaperone Cdc37, N-terminally processed	CDC37;Cdc37	sp|Q16543|CDC37_HUMAN Hsp90 co-chaperone Cdc37 OS=Homo sapiens OX=9606 GN=CDC37 PE=1 SV=1;sp|Q63692|CDC37_RAT Hsp90 co-chaperone Cdc37 OS=Rattus norvegicus OX=10116 GN=Cdc37 PE=1 SV=2	2	1	1	1	4.5	4.5	4.5	44.468	378	3.0369	7488200	0	1356300	0	2029100	1284700	0	0	903240	1914800
HUMAN	O75533	Splicing factor 3B subunit 1	SF3B1	sp|O75533|SF3B1_HUMAN Splicing factor 3B subunit 1 OS=Homo sapiens OX=9606 GN=SF3B1 PE=1 SV=3	1	5	5	5	5.1	5.1	5.1	145.83	1304	18.731	7574000	3367300	428320	614460	1437700	176020	0	537970	144460	867760
HUMAN	Q9P225	Dynein heavy chain 2, axonemal	DNAH2	sp|Q9P225|DYH2_HUMAN Dynein heavy chain 2, axonemal OS=Homo sapiens OX=9606 GN=DNAH2 PE=2 SV=3	1	1	1	1	0.5	0.5	0.5	507.69	4427	2.3191	7688200	1993700	872690	1174300	0	600490	1291700	702100	1053200	0
HUMAN	O95777	U6 snRNA-associated Sm-like protein LSm8	LSM8	sp|O95777|LSM8_HUMAN U6 snRNA-associated Sm-like protein LSm8 OS=Homo sapiens OX=9606 GN=LSM8 PE=1 SV=3	1	3	3	3	52.1	52.1	52.1	10.403	96	6.8911	7751500	0	1370700	2231600	621130	530660	1208200	110940	669920	1008300
HUMAN	Q16851	UTP--glucose-1-phosphate uridylyltransferase	UGP2	sp|Q16851|UGPA_HUMAN UTP--glucose-1-phosphate uridylyltransferase OS=Homo sapiens OX=9606 GN=UGP2 PE=1 SV=5	1	2	2	2	5.3	5.3	5.3	56.94	508	11.176	7766500	2189100	1564400	0	0	0	766760	1872100	726890	647310
HUMAN	P56556	NADH dehydrogenase [ubiquinone] 1 alpha subcomplex subunit 6	NDUFA6	sp|P56556|NDUA6_HUMAN NADH dehydrogenase [ubiquinone] 1 alpha subcomplex subunit 6 OS=Homo sapiens OX=9606 GN=NDUFA6 PE=1 SV=4	1	1	1	1	6.2	6.2	6.2	15.136	128	2.4201	7913800	1215200	643780	1693200	888050	0	314080	1202300	339070	1618200
HUMAN	O15347	High mobility group protein B3	HMGB3	sp|O15347|HMGB3_HUMAN High mobility group protein B3 OS=Homo sapiens OX=9606 GN=HMGB3 PE=1 SV=4	1	2	2	2	14	14	14	22.98	200	6.8612	7951500	0	264300	135970	1975800	1082400	0	272500	171280	4049200
HUMAN	O76070	Gamma-synuclein	SNCG	sp|O76070|SYUG_HUMAN Gamma-synuclein OS=Homo sapiens OX=9606 GN=SNCG PE=1 SV=2	1	3	3	2	29.1	29.1	11.8	13.331	127	9.3778	8156600	985170	419670	0	2271600	375220	758430	1287300	235540	1823700
HUMAN	P51148;P20339;M0RC99	Ras-related protein Rab-5C;Ras-related protein Rab-5A	RAB5C;RAB5A;Rab5a	sp|P51148|RAB5C_HUMAN Ras-related protein Rab-5C OS=Homo sapiens OX=9606 GN=RAB5C PE=1 SV=2;sp|P20339|RAB5A_HUMAN Ras-related protein Rab-5A OS=Homo sapiens OX=9606 GN=RAB5A PE=1 SV=2;sp|M0RC99|RAB5A_RAT Ras-related protein Rab-5A OS=Rattus norvegicus OX=1	3	4	1	1	21.3	6.5	6.5	23.482	216	3.3533	8179300	0	573380	1314200	1648200	1006400	1506500	1586100	544570	0
HUMAN	P62310	U6 snRNA-associated Sm-like protein LSm3	LSM3	sp|P62310|LSM3_HUMAN U6 snRNA-associated Sm-like protein LSm3 OS=Homo sapiens OX=9606 GN=LSM3 PE=1 SV=2	1	2	2	2	32.4	32.4	32.4	11.845	102	6.185	8362200	329870	784520	2425500	522200	383770	1099300	0	0	2817000
HUMAN	O00571	ATP-dependent RNA helicase DDX3X	DDX3X	sp|O00571|DDX3X_HUMAN ATP-dependent RNA helicase DDX3X OS=Homo sapiens OX=9606 GN=DDX3X PE=1 SV=3	2	3	3	3	5.4	5.4	5.4	73.243	662	10.231	8413900	1196400	846870	1199100	1388000	1038700	205950	1290600	567270	681080
HUMAN	P62333	26S protease regulatory subunit 10B	PSMC6	sp|P62333|PRS10_HUMAN 26S proteasome regulatory subunit 10B OS=Homo sapiens OX=9606 GN=PSMC6 PE=1 SV=1	1	2	2	2	6.4	6.4	6.4	44.172	389	6.6563	8490500	731630	861430	0	1380600	675330	1957100	905810	320200	1658400
HUMAN	Q8TDJ6	DmX-like protein 2	DMXL2	sp|Q8TDJ6|DMXL2_HUMAN DmX-like protein 2 OS=Homo sapiens OX=9606 GN=DMXL2 PE=1 SV=2	1	10	10	10	3.8	3.8	3.8	339.64	3036	22.416	8649100	3967800	450700	441590	1115200	114310	0	1815100	146090	598390
HUMAN	O60739	Eukaryotic translation initiation factor 1b	EIF1B	sp|O60739|EIF1B_HUMAN Eukaryotic translation initiation factor 1b OS=Homo sapiens OX=9606 GN=EIF1B PE=1 SV=2	1	3	3	2	38.9	38.9	26.5	12.823	113	11.041	8749400	1068500	498230	1030700	1083700	547780	460700	824640	605720	2629400
HUMAN	Q8N8Y2	V-type proton ATPase subunit d 2	ATP6V0D2	sp|Q8N8Y2|VA0D2_HUMAN V-type proton ATPase subunit d 2 OS=Homo sapiens OX=9606 GN=ATP6V0D2 PE=2 SV=1	1	1	1	1	4.3	4.3	4.3	40.426	350	36.414	9043800	0	907430	119320	1587200	896940	1365200	1901800	636000	1629900
HUMAN	Q7Z7G2	Complexin-4	CPLX4	sp|Q7Z7G2|CPLX4_HUMAN Complexin-4 OS=Homo sapiens OX=9606 GN=CPLX4 PE=2 SV=1	1	2	2	2	25	25	25	18.336	160	5.963	9064400	2925700	238200	1834500	485370	198470	810130	2572100	0	0
HUMAN	O00217	NADH dehydrogenase [ubiquinone] iron-sulfur protein 8, mitochondrial	NDUFS8	sp|O00217|NDUS8_HUMAN NADH dehydrogenase [ubiquinone] iron-sulfur protein 8, mitochondrial OS=Homo sapiens OX=9606 GN=NDUFS8 PE=1 SV=1	1	2	2	2	10.5	10.5	10.5	23.705	210	5.5915	9136900	501740	50972	365740	2935500	909890	1871400	1254300	275640	971670
HUMAN	Q8N8N7;Q5BK81	Prostaglandin reductase 2	PTGR2;Ptgr2	sp|Q8N8N7|PTGR2_HUMAN Prostaglandin reductase 2 OS=Homo sapiens OX=9606 GN=PTGR2 PE=1 SV=1;sp|Q5BK81|PTGR2_RAT Prostaglandin reductase 2 OS=Rattus norvegicus OX=10116 GN=Ptgr2 PE=2 SV=2	2	2	2	2	7.7	7.7	7.7	38.499	351	16.751	9220400	1830500	775030	2742100	0	298100	800070	673790	480370	1620500
HUMAN	O15145	Actin-related protein 2/3 complex subunit 3	ARPC3	sp|O15145|ARPC3_HUMAN Actin-related protein 2/3 complex subunit 3 OS=Homo sapiens OX=9606 GN=ARPC3 PE=1 SV=3	1	2	2	2	13.5	13.5	13.5	20.546	178	6.1447	9231900	0	602640	895610	1905400	930830	1833600	1167600	374010	1522300
HUMAN	Q14847;Q99MZ8	LIM and SH3 domain protein 1	LASP1;Lasp1	sp|Q14847|LASP1_HUMAN LIM and SH3 domain protein 1 OS=Homo sapiens OX=9606 GN=LASP1 PE=1 SV=2;sp|Q99MZ8|LASP1_RAT LIM and SH3 domain protein 1 OS=Rattus norvegicus OX=10116 GN=Lasp1 PE=1 SV=1	2	1	1	1	5	5	5	29.717	261	7.999	9315400	0	0	1027100	2454600	741330	384120	2264700	514620	1929000
HUMAN	Q9Y4G6	Talin-2	TLN2	sp|Q9Y4G6|TLN2_HUMAN Talin-2 OS=Homo sapiens OX=9606 GN=TLN2 PE=1 SV=4	2	6	6	6	3.1	3.1	3.1	271.61	2542	33.125	9484400	3013900	291030	1120400	1970300	411540	307150	1928800	133510	307630
HUMAN	Q9UNS2;Q68FW9	COP9 signalosome complex subunit 3	COPS3;Cops3	sp|Q9UNS2|CSN3_HUMAN COP9 signalosome complex subunit 3 OS=Homo sapiens OX=9606 GN=COPS3 PE=1 SV=3;sp|Q68FW9|CSN3_RAT COP9 signalosome complex subunit 3 OS=Rattus norvegicus OX=10116 GN=Cops3 PE=1 SV=1	2	1	1	1	2.8	2.8	2.8	47.873	423	13.216	9588400	1190500	1098100	1584200	1545500	742640	0	1361200	674980	1391300
HUMAN	Q9UNZ2;O35987	NSFL1 cofactor p47	NSFL1C;Nsfl1c	sp|Q9UNZ2|NSF1C_HUMAN NSFL1 cofactor p47 OS=Homo sapiens OX=9606 GN=NSFL1C PE=1 SV=2;sp|O35987|NSF1C_RAT NSFL1 cofactor p47 OS=Rattus norvegicus OX=10116 GN=Nsfl1c PE=1 SV=1	2	1	1	1	3	3	3	40.572	370	6.8658	9678500	0	460640	1931500	1528300	1063100	1114400	1300500	705810	1574400
HUMAN	P36871	Phosphoglucomutase-1	PGM1	sp|P36871|PGM1_HUMAN Phosphoglucomutase-1 OS=Homo sapiens OX=9606 GN=PGM1 PE=1 SV=3	1	6	1	1	14.4	2	2	61.448	562	3.3386	9768100	0	0	0	3422400	1531600	1167600	1966300	854800	825460
HUMAN	Q12860;Q63198	Contactin-1	CNTN1;Cntn1	sp|Q12860|CNTN1_HUMAN Contactin-1 OS=Homo sapiens OX=9606 GN=CNTN1 PE=1 SV=1;sp|Q63198|CNTN1_RAT Contactin-1 OS=Rattus norvegicus OX=10116 GN=Cntn1 PE=1 SV=2	2	3	3	3	3	3	3	113.32	1018	6.8712	10219000	877110	821200	1781800	1433500	553130	1116300	621610	452350	2562200
HUMAN	Q9NUP9;Q792I0;Q9Z250;O14910	Protein lin-7 homolog C;Protein lin-7 homolog A	LIN7C;Lin7c;Lin7a;LIN7A	sp|Q9NUP9|LIN7C_HUMAN Protein lin-7 homolog C OS=Homo sapiens OX=9606 GN=LIN7C PE=1 SV=1;sp|Q792I0|LIN7C_RAT Protein lin-7 homolog C OS=Rattus norvegicus OX=10116 GN=Lin7c PE=1 SV=1;sp|Q9Z250|LIN7A_RAT Protein lin-7 homolog A OS=Rattus norvegicus OX=10116	6	3	3	3	16.8	16.8	16.8	21.834	197	7.2678	10222000	1208100	0	44382	2242500	1394900	1086700	3382700	0	862760
HUMAN	O14523	C2 domain-containing protein 2-like	C2CD2L	sp|O14523|C2C2L_HUMAN Phospholipid transfer protein C2CD2L OS=Homo sapiens OX=9606 GN=C2CD2L PE=1 SV=3	1	1	1	1	1.4	1.4	1.4	76.18	706	4.4322	10269000	1264600	769320	2356200	0	693710	1224900	1299300	588260	2072200
HUMAN	O60256;O08618	Phosphoribosyl pyrophosphate synthase-associated protein 2	PRPSAP2;Prpsap2	sp|O60256|KPRB_HUMAN Phosphoribosyl pyrophosphate synthase-associated protein 2 OS=Homo sapiens OX=9606 GN=PRPSAP2 PE=1 SV=1;sp|O08618|KPRB_RAT Phosphoribosyl pyrophosphate synthase-associated protein 2 OS=Rattus norvegicus OX=10116 GN=Prpsap2 PE=1 SV=1	2	2	2	2	8.4	8.4	8.4	40.925	369	6.061	10280000	892570	1376800	276630	2028900	902370	1388300	1002300	974420	1438200
HUMAN	Q9UK22	F-box only protein 2	FBXO2	sp|Q9UK22|FBX2_HUMAN F-box only protein 2 OS=Homo sapiens OX=9606 GN=FBXO2 PE=1 SV=2	1	1	1	1	4.1	4.1	4.1	33.327	296	5.5706	10376000	0	1099000	1740100	1258300	527660	1884200	1515400	702370	1648700
HUMAN	P08708;P04644	40S ribosomal protein S17	RPS17;Rps17	sp|P08708|RS17_HUMAN 40S ribosomal protein S17 OS=Homo sapiens OX=9606 GN=RPS17 PE=1 SV=2;sp|P04644|RS17_RAT 40S ribosomal protein S17 OS=Rattus norvegicus OX=10116 GN=Rps17 PE=1 SV=3	2	3	3	3	40.7	40.7	40.7	15.55	135	26.787	10639000	2180500	893560	388750	2541100	220050	580620	2516200	196840	1121800
HUMAN	O75323	Protein NipSnap homolog 2	GBAS	sp|O75323|NIPS2_HUMAN Protein NipSnap homolog 2 OS=Homo sapiens OX=9606 GN=NIPSNAP2 PE=1 SV=1	1	1	1	1	3.1	3.1	3.1	33.742	286	2.7148	10644000	7479400	516430	0	2268000	0	0	379770	0	0
HUMAN	P78363	Retinal-specific ATP-binding cassette transporter	ABCA4	sp|P78363|ABCA4_HUMAN Retinal-specific ATP-binding cassette transporter OS=Homo sapiens OX=9606 GN=ABCA4 PE=1 SV=3	1	7	7	7	4.2	4.2	4.2	255.94	2273	16.921	10671000	557090	1390400	1007600	1714800	888820	657140	2065000	1594500	795280
HUMAN	P24534	Elongation factor 1-beta	EEF1B2	sp|P24534|EF1B_HUMAN Elongation factor 1-beta OS=Homo sapiens OX=9606 GN=EEF1B2 PE=1 SV=3	1	1	1	1	5.8	5.8	5.8	24.763	225	3.6528	10709000	0	821900	2690200	1200100	1011500	1293800	1822200	0	1868900
HUMAN	Q16864;P50408	V-type proton ATPase subunit F	ATP6V1F;Atp6v1f	sp|Q16864|VATF_HUMAN V-type proton ATPase subunit F OS=Homo sapiens OX=9606 GN=ATP6V1F PE=1 SV=2;sp|P50408|VATF_RAT V-type proton ATPase subunit F OS=Rattus norvegicus OX=10116 GN=Atp6v1f PE=1 SV=1	2	3	3	3	37.8	37.8	37.8	13.37	119	17.701	10937000	1499100	1031200	1510500	1516400	670420	1505800	623830	405090	2174700
HUMAN	Q3ZAQ7	Vacuolar ATPase assembly integral membrane protein VMA21	VMA21	sp|Q3ZAQ7|VMA21_HUMAN Vacuolar ATPase assembly integral membrane protein VMA21 OS=Homo sapiens OX=9606 GN=VMA21 PE=1 SV=1	1	1	1	1	11.9	11.9	11.9	11.354	101	3.2019	11041000	1846600	1104500	2335600	0	1057400	641660	1033200	1174500	1847200
HUMAN	Q99747	Gamma-soluble NSF attachment protein	NAPG	sp|Q99747|SNAG_HUMAN Gamma-soluble NSF attachment protein OS=Homo sapiens OX=9606 GN=NAPG PE=1 SV=1	1	3	3	3	12.8	12.8	12.8	34.746	312	42.853	11138000	89281	731740	1163300	3205600	1166300	336830	2767100	1003500	674290
HUMAN	P28074	Proteasome subunit beta type-5	PSMB5	sp|P28074|PSB5_HUMAN Proteasome subunit beta type-5 OS=Homo sapiens OX=9606 GN=PSMB5 PE=1 SV=3	1	5	1	1	22.1	4.9	4.9	28.48	263	13.355	11351000	1382700	777060	1742600	1537700	1050600	1423600	1403800	685660	1346800
HUMAN	Q9UMY4;Q5U211;O60493	Sorting nexin-12;Sorting nexin-3	SNX12;Snx3;SNX3	sp|Q9UMY4|SNX12_HUMAN Sorting nexin-12 OS=Homo sapiens OX=9606 GN=SNX12 PE=1 SV=3;sp|Q5U211|SNX3_RAT Sorting nexin-3 OS=Rattus norvegicus OX=10116 GN=Snx3 PE=1 SV=1;sp|O60493|SNX3_HUMAN Sorting nexin-3 OS=Homo sapiens OX=9606 GN=SNX3 PE=1 SV=3	3	2	2	2	12.2	12.2	12.2	19.73	172	5.6662	11493000	845480	480290	1746900	1933100	1262000	1886500	1325200	590960	1422400
HUMAN	P43487	Ran-specific GTPase-activating protein	RANBP1	sp|P43487|RANG_HUMAN Ran-specific GTPase-activating protein OS=Homo sapiens OX=9606 GN=RANBP1 PE=1 SV=1	1	1	1	1	5.5	5.5	5.5	23.31	201	6.3503	11505000	515820	323020	1390700	2054800	1638900	1275000	1709500	300010	2296600
HUMAN	Q8IXI2	Mitochondrial Rho GTPase 1	RHOT1	sp|Q8IXI2|MIRO1_HUMAN Mitochondrial Rho GTPase 1 OS=Homo sapiens OX=9606 GN=RHOT1 PE=1 SV=2	1	2	2	1	4.9	4.9	3.1	70.783	618	11.148	11673000	1266000	262280	2116400	1493900	1005100	0	2033000	1137300	2359100
HUMAN	Q8IX01	SURP and G-patch domain-containing protein 2	SUGP2	sp|Q8IX01|SUGP2_HUMAN SURP and G-patch domain-containing protein 2 OS=Homo sapiens OX=9606 GN=SUGP2 PE=1 SV=2	1	2	2	2	1.7	1.7	1.7	120.21	1082	2.9529	11804000	3249400	542020	1221700	0	0	0	4892800	400840	1497100
HUMAN	Q9UJS0	Calcium-binding mitochondrial carrier protein Aralar2	SLC25A13	sp|Q9UJS0|CMC2_HUMAN Calcium-binding mitochondrial carrier protein Aralar2 OS=Homo sapiens OX=9606 GN=SLC25A13 PE=1 SV=2	1	4	1	1	6.2	1.9	1.9	74.175	675	2.3492	11972000	2004500	1044600	1759100	2275300	1050100	0	1908300	627800	1301800
HUMAN	P42766;P17078	60S ribosomal protein L35	RPL35;Rpl35	sp|P42766|RL35_HUMAN 60S ribosomal protein L35 OS=Homo sapiens OX=9606 GN=RPL35 PE=1 SV=2;sp|P17078|RL35_RAT 60S ribosomal protein L35 OS=Rattus norvegicus OX=10116 GN=Rpl35 PE=1 SV=3	2	2	2	2	15.4	15.4	15.4	14.551	123	8.0953	12114000	1162300	640120	3617200	1539200	863100	912310	1594900	365510	1419300
HUMAN	P35241	Radixin	RDX	sp|P35241|RADI_HUMAN Radixin OS=Homo sapiens OX=9606 GN=RDX PE=1 SV=1	1	8	3	3	14.9	7.7	7.7	68.563	583	23.2	12222000	2372400	482180	2326700	0	924170	1243000	1521600	1074900	2277400
HUMAN	Q99962;O35179	Endophilin-A1	SH3GL2;Sh3gl2	sp|Q99962|SH3G2_HUMAN Endophilin-A1 OS=Homo sapiens OX=9606 GN=SH3GL2 PE=1 SV=1;sp|O35179|SH3G2_RAT Endophilin-A1 OS=Rattus norvegicus OX=10116 GN=Sh3gl2 PE=1 SV=2	2	3	3	3	12.8	12.8	12.8	39.962	352	16.673	12224000	4948700	0	0	0	1970900	835040	4469900	0	0
HUMAN	Q14204	Cytoplasmic dynein 1 heavy chain 1	DYNC1H1	sp|Q14204|DYHC1_HUMAN Cytoplasmic dynein 1 heavy chain 1 OS=Homo sapiens OX=9606 GN=DYNC1H1 PE=1 SV=5	1	151	3	3	39.4	0.7	0.7	532.4	4646	9.7431	12373000	2416000	929140	713530	2062100	1103000	1464800	1901100	683330	1099700
HUMAN	P26885	Peptidyl-prolyl cis-trans isomerase FKBP2	FKBP2	sp|P26885|FKBP2_HUMAN Peptidyl-prolyl cis-trans isomerase FKBP2 OS=Homo sapiens OX=9606 GN=FKBP2 PE=1 SV=2	1	2	2	2	19	19	19	15.649	142	5.1261	12495000	1679600	1102600	2104900	1783200	416610	1712200	1514300	0	2181900
HUMAN	P32969;P17077	60S ribosomal protein L9	RPL9;Rpl9	sp|P32969|RL9_HUMAN 60S ribosomal protein L9 OS=Homo sapiens OX=9606 GN=RPL9 PE=1 SV=1;sp|P17077|RL9_RAT 60S ribosomal protein L9 OS=Rattus norvegicus OX=10116 GN=Rpl9 PE=1 SV=1	2	3	3	3	29.2	29.2	29.2	21.863	192	9.2898	12668000	0	1722100	2927800	2026500	141100	1769000	2161700	921240	998780
HUMAN	O75489	NADH dehydrogenase [ubiquinone] iron-sulfur protein 3, mitochondrial	NDUFS3	sp|O75489|NDUS3_HUMAN NADH dehydrogenase [ubiquinone] iron-sulfur protein 3, mitochondrial OS=Homo sapiens OX=9606 GN=NDUFS3 PE=1 SV=1	1	2	2	2	9.1	9.1	9.1	30.241	264	8.2803	12782000	0	383250	2637200	2286700	829150	1456600	1983800	178170	3027400
HUMAN	P16949;P13668	Stathmin	STMN1;Stmn1	sp|P16949|STMN1_HUMAN Stathmin OS=Homo sapiens OX=9606 GN=STMN1 PE=1 SV=3;sp|P13668|STMN1_RAT Stathmin OS=Rattus norvegicus OX=10116 GN=Stmn1 PE=1 SV=2	4	4	4	4	28.2	28.2	28.2	17.302	149	11.086	12789000	1575300	948810	1694700	2208100	680660	574250	3497000	650400	960110
HUMAN	Q00325	Phosphate carrier protein, mitochondrial	SLC25A3	sp|Q00325|MPCP_HUMAN Phosphate carrier protein, mitochondrial OS=Homo sapiens OX=9606 GN=SLC25A3 PE=1 SV=2	1	5	1	1	13.5	2.2	2.2	40.094	362	-2	12884000	0	729530	5335600	938070	2229000	696560	0	1554300	1400500
HUMAN	Q9Y5S9;Q27W01	RNA-binding protein 8A	RBM8A;Rbm8a	sp|Q9Y5S9|RBM8A_HUMAN RNA-binding protein 8A OS=Homo sapiens OX=9606 GN=RBM8A PE=1 SV=1;sp|Q27W01|RBM8A_RAT RNA-binding protein 8A OS=Rattus norvegicus OX=10116 GN=Rbm8a PE=1 SV=1	2	2	2	2	10.9	10.9	10.9	19.889	174	6.7534	12986000	0	508180	2809100	1882100	1076900	1338200	2095700	756020	2520000
HUMAN	Q9NVQ4	Fas apoptotic inhibitory molecule 1	FAIM	sp|Q9NVQ4|FAIM1_HUMAN Fas apoptotic inhibitory molecule 1 OS=Homo sapiens OX=9606 GN=FAIM PE=1 SV=1	1	1	1	1	9.5	9.5	9.5	20.215	179	14.057	13009000	1162800	889940	1228900	2172500	1157000	2676800	787640	1042100	1891600
HUMAN	P62308;A8MWD9	Small nuclear ribonucleoprotein G;Putative small nuclear ribonucleoprotein G-like protein 15	SNRPG;SNRPGP15	sp|P62308|RUXG_HUMAN Small nuclear ribonucleoprotein G OS=Homo sapiens OX=9606 GN=SNRPG PE=1 SV=1;sp|A8MWD9|RUXGL_HUMAN Putative small nuclear ribonucleoprotein G-like protein 15 OS=Homo sapiens OX=9606 GN=SNRPGP15 PE=5 SV=2	2	2	2	2	25	25	25	8.496	76	5.3899	13045000	2219700	1394300	3400400	2321600	775440	1085000	748620	448460	651110
HUMAN	P08574	Cytochrome c1, heme protein, mitochondrial	CYC1	sp|P08574|CY1_HUMAN Cytochrome c1, heme protein, mitochondrial OS=Homo sapiens OX=9606 GN=CYC1 PE=1 SV=3	1	2	2	2	8.6	8.6	8.6	35.422	325	5.1965	13078000	0	391350	1598800	3067700	469090	654300	2823200	502930	3570800
HUMAN	Q15102;O35263	Platelet-activating factor acetylhydrolase IB subunit gamma	PAFAH1B3;Pafah1b3	sp|Q15102|PA1B3_HUMAN Platelet-activating factor acetylhydrolase IB subunit gamma OS=Homo sapiens OX=9606 GN=PAFAH1B3 PE=1 SV=1;sp|O35263|PA1B3_RAT Platelet-activating factor acetylhydrolase IB subunit gamma OS=Rattus norvegicus OX=10116 GN=Pafah1b3 PE=2 S	2	1	1	1	3.9	3.9	3.9	25.734	231	2.9294	13079000	963790	1114600	1743700	2652500	1543700	1114000	1619000	259760	2067600
HUMAN	Q9Y617	Phosphoserine aminotransferase	PSAT1	sp|Q9Y617|SERC_HUMAN Phosphoserine aminotransferase OS=Homo sapiens OX=9606 GN=PSAT1 PE=1 SV=2	1	2	2	2	5.1	5.1	5.1	40.422	370	3.3644	13295000	0	578440	1293600	3796600	1327900	397260	2385600	762210	2753500
HUMAN	P62306	Small nuclear ribonucleoprotein F	SNRPF	sp|P62306|RUXF_HUMAN Small nuclear ribonucleoprotein F OS=Homo sapiens OX=9606 GN=SNRPF PE=1 SV=1	1	3	3	3	33.7	33.7	33.7	9.7251	86	7.6577	13602000	2074400	1507500	2762600	1225300	651870	1742000	0	1109900	2528500
HUMAN	Q9NTK5;A0JPJ7	Obg-like ATPase 1	OLA1;Ola1	sp|Q9NTK5|OLA1_HUMAN Obg-like ATPase 1 OS=Homo sapiens OX=9606 GN=OLA1 PE=1 SV=2;sp|A0JPJ7|OLA1_RAT Obg-like ATPase 1 OS=Rattus norvegicus OX=10116 GN=Ola1 PE=2 SV=1	2	1	1	1	3.8	3.8	3.8	44.743	396	4.9238	13741000	0	647800	2074100	2773300	501660	2725800	2043300	959000	2016000
HUMAN	P55060	Exportin-2	CSE1L	sp|P55060|XPO2_HUMAN Exportin-2 OS=Homo sapiens OX=9606 GN=CSE1L PE=1 SV=3	1	8	8	8	12.5	12.5	12.5	110.42	971	49.204	13833000	7962500	387590	478530	785480	55025	43768	2934900	0	1185500
HUMAN	A6NHL2	Tubulin alpha chain-like 3	TUBAL3	sp|A6NHL2|TBAL3_HUMAN Tubulin alpha chain-like 3 OS=Homo sapiens OX=9606 GN=TUBAL3 PE=1 SV=2	1	5	1	1	10.3	3.8	3.8	49.908	446	4.3587	13841000	0	1625300	1590100	1994500	1183800	2811900	2102900	330900	2201200
HUMAN	Q9NRZ7	1-acyl-sn-glycerol-3-phosphate acyltransferase gamma	AGPAT3	sp|Q9NRZ7|PLCC_HUMAN 1-acyl-sn-glycerol-3-phosphate acyltransferase gamma OS=Homo sapiens OX=9606 GN=AGPAT3 PE=1 SV=1	1	1	1	1	2.9	2.9	2.9	43.38	376	8.0434	13853000	442160	1445100	2125100	1834800	1340500	2827800	1157800	765940	1914000
HUMAN	P21912;P21913	Succinate dehydrogenase [ubiquinone] iron-sulfur subunit, mitochondrial	SDHB;Sdhb	sp|P21912|SDHB_HUMAN Succinate dehydrogenase [ubiquinone] iron-sulfur subunit, mitochondrial OS=Homo sapiens OX=9606 GN=SDHB PE=1 SV=3;sp|P21913|SDHB_RAT Succinate dehydrogenase [ubiquinone] iron-sulfur subunit, mitochondrial OS=Rattus norvegicus OX=10116	2	2	2	2	8.2	8.2	8.2	31.629	280	5.5976	13892000	0	1125800	2617100	3535200	1384200	1372100	2360700	133350	1363200
HUMAN	O43924	Retinal rod rhodopsin-sensitive cGMP 3,5-cyclic phosphodiesterase subunit delta	PDE6D	sp|O43924|PDE6D_HUMAN Retinal rod rhodopsin-sensitive cGMP 3,5-cyclic phosphodiesterase subunit delta OS=Homo sapiens OX=9606 GN=PDE6D PE=1 SV=1	1	1	1	1	12.7	12.7	12.7	17.42	150	3.1038	13966000	2141700	1659800	1355800	1955400	982160	2460100	1651200	0	1759700
HUMAN	O75828	Carbonyl reductase [NADPH] 3	CBR3	sp|O75828|CBR3_HUMAN Carbonyl reductase [NADPH] 3 OS=Homo sapiens OX=9606 GN=CBR3 PE=1 SV=3	1	1	1	1	2.9	2.9	2.9	30.85	277	2.4855	14000000	0	1015900	3089000	3033700	1987900	2026900	2846900	0	0
HUMAN	O75643;F1LNJ2	U5 small nuclear ribonucleoprotein 200 kDa helicase	SNRNP200;Snrnp200	sp|O75643|U520_HUMAN U5 small nuclear ribonucleoprotein 200 kDa helicase OS=Homo sapiens OX=9606 GN=SNRNP200 PE=1 SV=2;sp|F1LNJ2|U520_RAT U5 small nuclear ribonucleoprotein 200 kDa helicase OS=Rattus norvegicus OX=10116 GN=Snrnp200 PE=1 SV=1	2	14	14	14	8.7	8.7	8.7	244.5	2136	55.118	14589000	5089600	658730	1114100	2185200	246430	0	4469800	146020	678740
HUMAN	P51157	Ras-related protein Rab-28	RAB28	sp|P51157|RAB28_HUMAN Ras-related protein Rab-28 OS=Homo sapiens OX=9606 GN=RAB28 PE=1 SV=2	1	1	1	1	5	5	5	24.841	221	2.2602	14702000	0	0	2396400	6458000	0	0	4230700	294060	1322300
HUMAN	P11216	Glycogen phosphorylase, brain form	PYGB	sp|P11216|PYGB_HUMAN Glycogen phosphorylase, brain form OS=Homo sapiens OX=9606 GN=PYGB PE=1 SV=5	1	8	1	1	11.2	1.4	1.4	96.695	843	3.5561	14786000	3318200	1357400	3110600	2266100	552790	0	2853400	0	1327300
HUMAN	Q96NR8	Retinol dehydrogenase 12	RDH12	sp|Q96NR8|RDH12_HUMAN Retinol dehydrogenase 12 OS=Homo sapiens OX=9606 GN=RDH12 PE=1 SV=3	1	1	1	1	3.5	3.5	3.5	35.093	316	5.0271	14928000	2858100	889890	2704000	2383100	1409400	0	2133700	0	2550100
HUMAN	P37837	Transaldolase	TALDO1	sp|P37837|TALDO_HUMAN Transaldolase OS=Homo sapiens OX=9606 GN=TALDO1 PE=1 SV=2	1	9	1	1	25.5	2.1	2.1	37.54	337	-2	15174000	3248700	0	0	0	0	3143000	4384400	1336000	3062300
HUMAN	Q8TBG9;P22831	Synaptoporin	SYNPR;Synpr	sp|Q8TBG9|SYNPR_HUMAN Synaptoporin OS=Homo sapiens OX=9606 GN=SYNPR PE=1 SV=1;sp|P22831|SYNPR_RAT Synaptoporin OS=Rattus norvegicus OX=10116 GN=Synpr PE=1 SV=2	2	2	2	2	9.1	9.1	9.1	29.166	265	6.0966	15183000	0	0	2337600	3208900	2213700	1307000	0	1598700	4517100
HUMAN	Q9Y333	U6 snRNA-associated Sm-like protein LSm2	LSM2	sp|Q9Y333|LSM2_HUMAN U6 snRNA-associated Sm-like protein LSm2 OS=Homo sapiens OX=9606 GN=LSM2 PE=1 SV=1	1	3	3	3	48.4	48.4	48.4	10.834	95	37.76	15774000	1982300	1828500	3014700	1095000	1308400	1665100	883000	1185500	2811600
HUMAN	Q02153;P20595	Guanylate cyclase soluble subunit beta-1	GUCY1B3;Gucy1b3	sp|Q02153|GCYB1_HUMAN Guanylate cyclase soluble subunit beta-1 OS=Homo sapiens OX=9606 GN=GUCY1B1 PE=1 SV=1;sp|P20595|GCYB1_RAT Guanylate cyclase soluble subunit beta-1 OS=Rattus norvegicus OX=10116 GN=Gucy1b1 PE=1 SV=2	2	5	5	5	11	11	11	70.514	619	14.622	15788000	2919900	879080	1374600	5446800	1063400	286590	1619400	693640	1505000
HUMAN	P11171	Protein 4.1	EPB41	sp|P11171|41_HUMAN Protein 4.1 OS=Homo sapiens OX=9606 GN=EPB41 PE=1 SV=4	1	3	3	2	4.7	4.7	3	97.016	864	11.197	15929000	4100900	915270	2575600	2303200	481140	875370	3794300	503360	379570
HUMAN	Q01484	Ankyrin-2	ANK2	sp|Q01484|ANK2_HUMAN Ankyrin-2 OS=Homo sapiens OX=9606 GN=ANK2 PE=1 SV=4	5	7	7	7	2	2	2	433.71	3957	19.612	16034000	3558600	545350	1208300	4573500	776720	396890	2669800	354840	1949700
HUMAN	Q13263;O08629	Transcription intermediary factor 1-beta	TRIM28;Trim28	sp|Q13263|TIF1B_HUMAN Transcription intermediary factor 1-beta OS=Homo sapiens OX=9606 GN=TRIM28 PE=1 SV=5;sp|O08629|TIF1B_RAT Transcription intermediary factor 1-beta OS=Rattus norvegicus OX=10116 GN=Trim28 PE=1 SV=2	2	4	4	4	6.6	6.6	6.6	88.549	835	10.276	16545000	4780100	636630	962060	2491000	930480	1513800	4043900	763840	423470
HUMAN	O14818;Q8TAA3	Proteasome subunit alpha type-7;Proteasome subunit alpha type-7-like	PSMA7;PSMA8	sp|O14818|PSA7_HUMAN Proteasome subunit alpha type-7 OS=Homo sapiens OX=9606 GN=PSMA7 PE=1 SV=1;sp|Q8TAA3|PSMA8_HUMAN Proteasome subunit alpha-type 8 OS=Homo sapiens OX=9606 GN=PSMA8 PE=2 SV=3	2	3	1	1	19	5.6	5.6	27.887	248	5.5333	16620000	0	1100600	3701900	3444600	1475400	2994900	1003800	254220	2644800
HUMAN	Q05639;P62632	Elongation factor 1-alpha 2	EEF1A2;Eef1a2	sp|Q05639|EF1A2_HUMAN Elongation factor 1-alpha 2 OS=Homo sapiens OX=9606 GN=EEF1A2 PE=1 SV=1;sp|P62632|EF1A2_RAT Elongation factor 1-alpha 2 OS=Rattus norvegicus OX=10116 GN=Eef1a2 PE=1 SV=1	2	11	3	3	30.7	8.6	8.6	50.47	463	8.4826	16663000	3952800	2132700	1814200	2602200	0	0	4222200	965270	973860
HUMAN	O94811	Tubulin polymerization-promoting protein	TPPP	sp|O94811|TPPP_HUMAN Tubulin polymerization-promoting protein OS=Homo sapiens OX=9606 GN=TPPP PE=1 SV=1	1	1	1	1	7.3	7.3	7.3	23.693	219	61.436	16804000	2048900	1868800	2077600	1699500	0	2600400	1589600	1136700	3782600
HUMAN	Q10567	AP-1 complex subunit beta-1	AP1B1	sp|Q10567|AP1B1_HUMAN AP-1 complex subunit beta-1 OS=Homo sapiens OX=9606 GN=AP1B1 PE=1 SV=2	1	10	1	1	15.1	2.2	2.2	104.64	949	10.231	16854000	3864800	1040300	4029300	2042400	0	0	4815300	744400	317740
HUMAN	Q15233;Q5FVM4	Non-POU domain-containing octamer-binding protein	NONO;Nono	sp|Q15233|NONO_HUMAN Non-POU domain-containing octamer-binding protein OS=Homo sapiens OX=9606 GN=NONO PE=1 SV=4;sp|Q5FVM4|NONO_RAT Non-POU domain-containing octamer-binding protein OS=Rattus norvegicus OX=10116 GN=Nono PE=1 SV=3	2	2	2	2	6.8	6.8	6.8	54.231	471	17.431	16999000	671490	1155200	1723800	4738600	1416200	1726300	1291900	1871400	2404200
HUMAN	Q15631	Translin	TSN	sp|Q15631|TSN_HUMAN Translin OS=Homo sapiens OX=9606 GN=TSN PE=1 SV=1	1	4	4	4	22.8	22.8	22.8	26.183	228	12	17327000	4762100	107440	434770	622470	1259200	2851600	4838200	474710	1976700
HUMAN	P59768	Guanine nucleotide-binding protein G(I)/G(S)/G(O) subunit gamma-2	GNG2	sp|P59768|GBG2_HUMAN Guanine nucleotide-binding protein G(I)/G(S)/G(O) subunit gamma-2 OS=Homo sapiens OX=9606 GN=GNG2 PE=1 SV=2	1	1	1	1	22.5	22.5	22.5	7.8501	71	12.987	17487000	2604700	1046000	3000400	2455700	754780	1186800	2624100	796180	3018600
HUMAN	P62263;P13471	40S ribosomal protein S14	RPS14;Rps14	sp|P62263|RS14_HUMAN 40S ribosomal protein S14 OS=Homo sapiens OX=9606 GN=RPS14 PE=1 SV=3;sp|P13471|RS14_RAT 40S ribosomal protein S14 OS=Rattus norvegicus OX=10116 GN=Rps14 PE=2 SV=3	2	3	3	3	22.5	22.5	22.5	16.273	151	9.3013	18217000	4196600	643440	1711100	3231700	1422100	704630	4093400	483020	1730900
HUMAN	Q9Y3I0;Q6AYT3	tRNA-splicing ligase RtcB homolog	RTCB;Rtcb	sp|Q9Y3I0|RTCB_HUMAN tRNA-splicing ligase RtcB homolog OS=Homo sapiens OX=9606 GN=RTCB PE=1 SV=1;sp|Q6AYT3|RTCB_RAT tRNA-splicing ligase RtcB homolog OS=Rattus norvegicus OX=10116 GN=Rtcb PE=2 SV=1	2	3	3	3	12.7	12.7	12.7	55.21	505	4.7069	18419000	2716500	1439600	0	5143100	2780700	958770	2980500	1222900	1176700
HUMAN	Q9UJC5	SH3 domain-binding glutamic acid-rich-like protein 2	SH3BGRL2	sp|Q9UJC5|SH3L2_HUMAN SH3 domain-binding glutamic acid-rich-like protein 2 OS=Homo sapiens OX=9606 GN=SH3BGRL2 PE=1 SV=2	1	2	2	2	24.3	24.3	24.3	12.326	107	6.016	18594000	2488500	1959800	2455800	2089000	1633100	1696100	935430	1830700	3505300
HUMAN	Q12830	Nucleosome-remodeling factor subunit BPTF	BPTF	sp|Q12830|BPTF_HUMAN Nucleosome-remodeling factor subunit BPTF OS=Homo sapiens OX=9606 GN=BPTF PE=1 SV=3	1	2	2	2	0.7	0.7	0.7	338.26	3046	2.9541	18879000	0	544490	4372200	2903900	0	230140	4330600	2800200	3697000
HUMAN	P61026	Ras-related protein Rab-10	RAB10	sp|P61026|RAB10_HUMAN Ras-related protein Rab-10 OS=Homo sapiens OX=9606 GN=RAB10 PE=1 SV=1	1	2	1	1	11	5.5	5.5	22.541	200	21.212	18922000	2659700	1172100	1907000	2877600	1380700	3731800	1185800	572570	3434600
HUMAN	P46782;P24050	40S ribosomal protein S5;40S ribosomal protein S5, N-terminally processed	RPS5;Rps5	sp|P46782|RS5_HUMAN 40S ribosomal protein S5 OS=Homo sapiens OX=9606 GN=RPS5 PE=1 SV=4;sp|P24050|RS5_RAT 40S ribosomal protein S5 OS=Rattus norvegicus OX=10116 GN=Rps5 PE=1 SV=3	2	3	3	3	23.5	23.5	23.5	22.876	204	21.702	19350000	3795800	979230	2476300	4026000	1327200	2467000	1539200	216860	2522100
HUMAN	O43143	Pre-mRNA-splicing factor ATP-dependent RNA helicase DHX15	DHX15	sp|O43143|DHX15_HUMAN Pre-mRNA-splicing factor ATP-dependent RNA helicase DHX15 OS=Homo sapiens OX=9606 GN=DHX15 PE=1 SV=2	1	8	8	8	12.2	12.2	12.2	90.932	795	38.384	19388000	9431800	22789	4395500	0	360200	809770	1866100	234590	2267800
HUMAN	Q9NP72;Q5EB77	Ras-related protein Rab-18	RAB18;Rab18	sp|Q9NP72|RAB18_HUMAN Ras-related protein Rab-18 OS=Homo sapiens OX=9606 GN=RAB18 PE=1 SV=1;sp|Q5EB77|RAB18_RAT Ras-related protein Rab-18 OS=Rattus norvegicus OX=10116 GN=Rab18 PE=2 SV=1	2	4	4	4	22.3	22.3	22.3	22.977	206	12.811	19655000	1571600	757570	3010800	3226400	1721400	2630300	3166800	1047900	2521700
HUMAN	Q8IVF4	Dynein heavy chain 10, axonemal	DNAH10	sp|Q8IVF4|DYH10_HUMAN Dynein heavy chain 10, axonemal OS=Homo sapiens OX=9606 GN=DNAH10 PE=1 SV=4	1	2	2	2	0.4	0.4	0.4	514.83	4471	4.0061	19751000	3264600	2033700	429350	2578300	3156300	2017600	2642800	623640	3004700
HUMAN	Q9NQG5	Regulation of nuclear pre-mRNA domain-containing protein 1B	RPRD1B	sp|Q9NQG5|RPR1B_HUMAN Regulation of nuclear pre-mRNA domain-containing protein 1B OS=Homo sapiens OX=9606 GN=RPRD1B PE=1 SV=1	2	4	4	4	19.9	19.9	19.9	36.899	326	17.401	19832000	0	1428100	1659800	4405000	2276200	1480600	5206500	1057100	2318800
HUMAN	Q9HCX4	Short transient receptor potential channel 7	TRPC7	sp|Q9HCX4|TRPC7_HUMAN Short transient receptor potential channel 7 OS=Homo sapiens OX=9606 GN=TRPC7 PE=1 SV=1	1	1	1	1	1.7	1.7	1.7	99.561	862	-2	19911000	0	449220	0	0	139780	19322000	0	0	0
HUMAN	P20618	Proteasome subunit beta type-1	PSMB1	sp|P20618|PSB1_HUMAN Proteasome subunit beta type-1 OS=Homo sapiens OX=9606 GN=PSMB1 PE=1 SV=2	1	4	4	1	24.5	24.5	7.5	26.489	241	13.309	20113000	0	1823700	4517100	3133700	2636200	4645600	1012200	325580	2019000
HUMAN	O43150	Arf-GAP with SH3 domain, ANK repeat and PH domain-containing protein 2	ASAP2	sp|O43150|ASAP2_HUMAN Arf-GAP with SH3 domain, ANK repeat and PH domain-containing protein 2 OS=Homo sapiens OX=9606 GN=ASAP2 PE=1 SV=3	1	2	2	1	1.8	1.8	0.8	111.65	1006	2.7794	20151000	820420	987430	2093400	6986300	1849500	1934900	838550	1898900	2741800
HUMAN	Q8NHP1;O43488;Q8CG45	Aflatoxin B1 aldehyde reductase member 4;Aflatoxin B1 aldehyde reductase member 2	AKR7L;AKR7A2;Akr7a2	sp|Q8NHP1|ARK74_HUMAN Aflatoxin B1 aldehyde reductase member 4 OS=Homo sapiens OX=9606 GN=AKR7L PE=2 SV=7;sp|O43488|ARK72_HUMAN Aflatoxin B1 aldehyde reductase member 2 OS=Homo sapiens OX=9606 GN=AKR7A2 PE=1 SV=3;sp|Q8CG45|ARK72_RAT Aflatoxin B1 aldehyde r	3	1	1	1	4.5	4.5	4.5	36.97	331	5.5805	20918000	2387300	1908900	2005400	3377200	1890900	2627600	2426700	935640	3358700
HUMAN	Q9UBT2	SUMO-activating enzyme subunit 2	UBA2	sp|Q9UBT2|SAE2_HUMAN SUMO-activating enzyme subunit 2 OS=Homo sapiens OX=9606 GN=UBA2 PE=1 SV=2	1	5	5	5	11.9	11.9	11.9	71.223	640	29.872	21090000	6153600	1809100	2779800	0	1100100	2278200	2857100	1522400	2589600
HUMAN	Q8N5K1	CDGSH iron-sulfur domain-containing protein 2	CISD2	sp|Q8N5K1|CISD2_HUMAN CDGSH iron-sulfur domain-containing protein 2 OS=Homo sapiens OX=9606 GN=CISD2 PE=1 SV=1	1	2	2	2	11.1	11.1	11.1	15.278	135	3.9016	21636000	4613700	459430	3588200	2773000	1468900	1176100	4133400	465490	2958100
HUMAN	A6NNA2	Serine/arginine repetitive matrix protein 3	SRRM3	sp|A6NNA2|SRRM3_HUMAN Serine/arginine repetitive matrix protein 3 OS=Homo sapiens OX=9606 GN=SRRM3 PE=2 SV=4	1	1	1	1	1.8	1.8	1.8	65.249	597	-2	21752000	3086700	363120	3217000	3504100	1836900	0	4140200	1829600	3774800
HUMAN	Q9UKA9;Q66H20	Polypyrimidine tract-binding protein 2	PTBP2;Ptbp2	sp|Q9UKA9|PTBP2_HUMAN Polypyrimidine tract-binding protein 2 OS=Homo sapiens OX=9606 GN=PTBP2 PE=1 SV=1;sp|Q66H20|PTBP2_RAT Polypyrimidine tract-binding protein 2 OS=Rattus norvegicus OX=10116 GN=Ptbp2 PE=1 SV=1	2	5	5	5	25.4	25.4	25.4	57.49	531	12.564	22038000	1396100	3372900	2208600	2051600	1504400	4082400	4496200	346900	2579200
HUMAN	Q1KMD3	Heterogeneous nuclear ribonucleoprotein U-like protein 2	HNRNPUL2	sp|Q1KMD3|HNRL2_HUMAN Heterogeneous nuclear ribonucleoprotein U-like protein 2 OS=Homo sapiens OX=9606 GN=HNRNPUL2 PE=1 SV=1	1	2	2	2	4.1	4.1	4.1	85.104	747	4.4764	22554000	3022400	2107700	2265500	4033000	1470200	739760	2776200	1419200	4720500
HUMAN	Q9UPY8;Q5XIT1	Microtubule-associated protein RP/EB family member 3	MAPRE3;Mapre3	sp|Q9UPY8|MARE3_HUMAN Microtubule-associated protein RP/EB family member 3 OS=Homo sapiens OX=9606 GN=MAPRE3 PE=1 SV=1;sp|Q5XIT1|MARE3_RAT Microtubule-associated protein RP/EB family member 3 OS=Rattus norvegicus OX=10116 GN=Mapre3 PE=1 SV=1	2	4	4	3	14.2	14.2	10.7	31.982	281	41.916	22632000	2051900	1537200	6172400	3102700	1659500	1234800	2499800	1555700	2818200
HUMAN	P84090	Enhancer of rudimentary homolog	ERH	sp|P84090|ERH_HUMAN Enhancer of rudimentary homolog OS=Homo sapiens OX=9606 GN=ERH PE=1 SV=1	1	1	1	1	10.6	10.6	10.6	12.259	104	15.163	23131000	2920200	2904600	4380000	2237900	1788800	2324500	1826000	1751400	2997600
HUMAN	Q9BZZ5	Apoptosis inhibitor 5	API5	sp|Q9BZZ5|API5_HUMAN Apoptosis inhibitor 5 OS=Homo sapiens OX=9606 GN=API5 PE=1 SV=3	1	4	4	4	9.4	9.4	9.4	59.004	524	35.594	23350000	5602200	2807900	3303500	4351100	1170800	432540	2532200	1420200	1729900
HUMAN	Q13185	Chromobox protein homolog 3	CBX3	sp|Q13185|CBX3_HUMAN Chromobox protein homolog 3 OS=Homo sapiens OX=9606 GN=CBX3 PE=1 SV=4	2	5	5	5	37.2	37.2	37.2	20.811	183	49.303	23615000	0	873950	4535800	7557800	4752900	953420	0	0	4940800
HUMAN	Q6P2Q9	Pre-mRNA-processing-splicing factor 8	PRPF8	sp|Q6P2Q9|PRP8_HUMAN Pre-mRNA-processing-splicing factor 8 OS=Homo sapiens OX=9606 GN=PRPF8 PE=1 SV=2	1	19	19	19	10.7	10.7	10.7	273.6	2335	57.489	23674000	4734200	1006000	3420400	3483500	1989200	784150	5042200	1009700	2204600
HUMAN	P51665	26S proteasome non-ATPase regulatory subunit 7	PSMD7	sp|P51665|PSMD7_HUMAN 26S proteasome non-ATPase regulatory subunit 7 OS=Homo sapiens OX=9606 GN=PSMD7 PE=1 SV=2	1	3	3	3	13.3	13.3	13.3	37.025	324	7.9399	23749000	0	2029200	1581500	5741000	3348800	4798100	1208300	1440200	3601500
HUMAN	P35268;P47198	60S ribosomal protein L22	RPL22;Rpl22	sp|P35268|RL22_HUMAN 60S ribosomal protein L22 OS=Homo sapiens OX=9606 GN=RPL22 PE=1 SV=2;sp|P47198|RL22_RAT 60S ribosomal protein L22 OS=Rattus norvegicus OX=10116 GN=Rpl22 PE=2 SV=2	2	2	2	2	18.8	18.8	18.8	14.787	128	8.4772	24797000	4286800	1545500	4501600	3245600	1772300	1905100	3709500	428300	3401800
HUMAN	Q3ZCM7	Tubulin beta-8 chain	TUBB8	sp|Q3ZCM7|TBB8_HUMAN Tubulin beta-8 chain OS=Homo sapiens OX=9606 GN=TUBB8 PE=1 SV=2	1	10	1	1	20.9	3.8	3.8	49.775	444	6.2315	25128000	5550400	1929200	2236800	0	0	0	8218300	2947700	4245300
HUMAN	Q9Y2S6	Translation machinery-associated protein 7	TMA7	sp|Q9Y2S6|TMA7_HUMAN Translation machinery-associated protein 7 OS=Homo sapiens OX=9606 GN=TMA7 PE=1 SV=1	1	3	3	3	31.2	31.2	31.2	7.0662	64	9.3717	25244000	6093600	2114600	2095500	2390700	896530	700210	5942900	2038800	2971300
HUMAN	P61081	NEDD8-conjugating enzyme Ubc12	UBE2M	sp|P61081|UBC12_HUMAN NEDD8-conjugating enzyme Ubc12 OS=Homo sapiens OX=9606 GN=UBE2M PE=1 SV=1	1	4	4	4	25.1	25.1	25.1	20.9	183	44.204	25275000	2904200	1357800	2522400	5168600	3081400	1652200	3601500	1403200	3583800
HUMAN	O00483	Cytochrome c oxidase subunit NDUFA4	NDUFA4	sp|O00483|NDUA4_HUMAN Cytochrome c oxidase subunit NDUFA4 OS=Homo sapiens OX=9606 GN=NDUFA4 PE=1 SV=1	1	1	1	1	12.3	12.3	12.3	9.3697	81	6.21	25293000	3982700	2100600	4136100	3131900	1401500	1441400	2532200	1925800	4640700
HUMAN	Q9UQ80;Q6AYD3	Proliferation-associated protein 2G4	PA2G4;Pa2g4	sp|Q9UQ80|PA2G4_HUMAN Proliferation-associated protein 2G4 OS=Homo sapiens OX=9606 GN=PA2G4 PE=1 SV=3;sp|Q6AYD3|PA2G4_RAT Proliferation-associated protein 2G4 OS=Rattus norvegicus OX=10116 GN=Pa2g4 PE=1 SV=1	2	2	2	2	6.3	6.3	6.3	43.786	394	11.078	25572000	2502300	952990	1876600	4244000	2513800	2952000	4568300	1914200	4047400
HUMAN	Q6ZTR5	Uncharacterized protein CXorf22	CXorf22	sp|Q6ZTR5|CFA47_HUMAN Cilia- and flagella-associated protein 47 OS=Homo sapiens OX=9606 GN=CFAP47 PE=2 SV=5	1	2	2	2	0.9	0.9	0.9	361.62	3187	2.823	26015000	6467800	3712900	3119100	3280200	1291400	2464500	2441600	1332400	1905300
HUMAN	P25786;P18420	Proteasome subunit alpha type-1	PSMA1;Psma1	sp|P25786|PSA1_HUMAN Proteasome subunit alpha type-1 OS=Homo sapiens OX=9606 GN=PSMA1 PE=1 SV=1;sp|P18420|PSA1_RAT Proteasome subunit alpha type-1 OS=Rattus norvegicus OX=10116 GN=Psma1 PE=1 SV=2	2	5	5	5	20.9	20.9	20.9	29.555	263	13.473	26281000	0	3384500	2109300	4285200	3229300	3601900	3835700	1000200	4835000
HUMAN	Q5TZA2	Rootletin	CROCC	sp|Q5TZA2|CROCC_HUMAN Rootletin OS=Homo sapiens OX=9606 GN=CROCC PE=1 SV=1	1	8	8	8	3.9	3.9	3.9	228.52	2017	27.1	27015000	5360800	938900	4271700	5633600	1282500	696840	6676500	1099900	1054600
HUMAN	O43759;Q62876	Synaptogyrin-1	SYNGR1;Syngr1	sp|O43759|SNG1_HUMAN Synaptogyrin-1 OS=Homo sapiens OX=9606 GN=SYNGR1 PE=1 SV=2;sp|Q62876|SNG1_RAT Synaptogyrin-1 OS=Rattus norvegicus OX=10116 GN=Syngr1 PE=1 SV=1	2	2	2	2	10.3	10.3	10.3	25.455	233	8.2871	27212000	4029700	2418100	4806400	3398400	3301200	4012400	3240800	0	2004800
HUMAN	Q71DI3	Histone H3.2	HIST2H3A	sp|Q71DI3|H32_HUMAN Histone H3.2 OS=Homo sapiens OX=9606 GN=HIST2H3A PE=1 SV=3	1	4	1	1	40.4	23.5	23.5	15.388	136	25.145	27599000	618350	16616000	4902800	2088900	633220	0	0	1266300	1474200
HUMAN	Q9H3Z4;P60905	DnaJ homolog subfamily C member 5	DNAJC5;Dnajc5	sp|Q9H3Z4|DNJC5_HUMAN DnaJ homolog subfamily C member 5 OS=Homo sapiens OX=9606 GN=DNAJC5 PE=1 SV=1;sp|P60905|DNJC5_RAT DnaJ homolog subfamily C member 5 OS=Rattus norvegicus OX=10116 GN=Dnajc5 PE=1 SV=1	2	2	2	2	19.7	19.7	19.7	22.149	198	26.135	28399000	4539100	3123600	1654600	5611800	1692600	1253200	5589000	597380	4337500
HUMAN	P40227	T-complex protein 1 subunit zeta	CCT6A	sp|P40227|TCPZ_HUMAN T-complex protein 1 subunit zeta OS=Homo sapiens OX=9606 GN=CCT6A PE=1 SV=3	2	5	5	5	14.5	14.5	14.5	58.024	531	72.132	29105000	3031700	2237600	2475300	6713000	876140	1502600	8407400	1543300	2317700
HUMAN	P23368	NAD-dependent malic enzyme, mitochondrial	ME2	sp|P23368|MAOM_HUMAN NAD-dependent malic enzyme, mitochondrial OS=Homo sapiens OX=9606 GN=ME2 PE=1 SV=1	1	5	5	5	11.8	11.8	11.8	65.443	584	16.611	29489000	0	5084200	13244000	1728900	2869400	1721500	1565500	1864400	1410500
HUMAN	P45974	Ubiquitin carboxyl-terminal hydrolase 5	USP5	sp|P45974|UBP5_HUMAN Ubiquitin carboxyl-terminal hydrolase 5 OS=Homo sapiens OX=9606 GN=USP5 PE=1 SV=2	2	5	5	5	7.9	7.9	7.9	95.785	858	14.032	29529000	4225900	2861800	3894300	2923300	2141300	2540300	3627800	1419300	5894700
HUMAN	Q96QK1	Vacuolar protein sorting-associated protein 35	VPS35	sp|Q96QK1|VPS35_HUMAN Vacuolar protein sorting-associated protein 35 OS=Homo sapiens OX=9606 GN=VPS35 PE=1 SV=2	1	9	9	9	14.8	14.8	14.8	91.706	796	70.319	30752000	7729600	1786600	2854000	6028000	2171000	2094400	4328400	1520600	2239400
HUMAN	P36542	ATP synthase subunit gamma, mitochondrial	ATP5C1	sp|P36542|ATPG_HUMAN ATP synthase subunit gamma, mitochondrial OS=Homo sapiens OX=9606 GN=ATP5F1C PE=1 SV=1	1	2	1	1	5.7	3.4	3.4	32.996	298	2.955	32044000	3786100	1440700	5021300	6897500	1284100	4757700	5522200	0	3334000
HUMAN	Q96PX8	SLIT and NTRK-like protein 1	SLITRK1	sp|Q96PX8|SLIK1_HUMAN SLIT and NTRK-like protein 1 OS=Homo sapiens OX=9606 GN=SLITRK1 PE=1 SV=2	1	1	1	1	2	2	2	77.734	696	2.2547	32129000	10390000	284180	4727900	1379600	0	0	8570900	2511400	4264700
HUMAN	Q08211	ATP-dependent RNA helicase A	DHX9	sp|Q08211|DHX9_HUMAN ATP-dependent RNA helicase A OS=Homo sapiens OX=9606 GN=DHX9 PE=1 SV=4	1	10	10	10	10.3	10.3	10.3	140.96	1270	31.672	32162000	4365700	3538600	2721100	7368300	4394700	2582500	3826300	1947000	1417700
HUMAN	Q96BM9	ADP-ribosylation factor-like protein 8A	ARL8A	sp|Q96BM9|ARL8A_HUMAN ADP-ribosylation factor-like protein 8A OS=Homo sapiens OX=9606 GN=ARL8A PE=1 SV=1	1	5	5	2	30.6	30.6	8.6	21.416	186	20.873	32273000	1346800	2040800	4761800	6414500	3210900	7088400	1112600	1317900	4978900
HUMAN	Q9P2D1	Chromodomain-helicase-DNA-binding protein 7	CHD7	sp|Q9P2D1|CHD7_HUMAN Chromodomain-helicase-DNA-binding protein 7 OS=Homo sapiens OX=9606 GN=CHD7 PE=1 SV=3	1	2	2	2	1.2	1.2	1.2	335.92	2997	2.6428	32392000	0	0	18783000	2181200	1457300	905940	961730	1750400	6352200
HUMAN	P46781;P29314	40S ribosomal protein S9	RPS9;Rps9	sp|P46781|RS9_HUMAN 40S ribosomal protein S9 OS=Homo sapiens OX=9606 GN=RPS9 PE=1 SV=3;sp|P29314|RS9_RAT 40S ribosomal protein S9 OS=Rattus norvegicus OX=10116 GN=Rps9 PE=1 SV=4	2	6	6	6	25.8	25.8	25.8	22.591	194	12.835	33171000	4051000	1639600	5075100	8978600	4684400	1332400	2443100	1498400	3468400
HUMAN	Q14103	Heterogeneous nuclear ribonucleoprotein D0	HNRNPD	sp|Q14103|HNRPD_HUMAN Heterogeneous nuclear ribonucleoprotein D0 OS=Homo sapiens OX=9606 GN=HNRNPD PE=1 SV=1	1	6	1	1	18.9	2.8	2.8	38.434	355	2.9915	33601000	4858900	3706000	7562100	5444100	3447100	2594900	4689700	1298200	0
HUMAN	Q07955	Serine/arginine-rich splicing factor 1	SRSF1	sp|Q07955|SRSF1_HUMAN Serine/arginine-rich splicing factor 1 OS=Homo sapiens OX=9606 GN=SRSF1 PE=1 SV=2	1	5	5	5	21.8	21.8	21.8	27.744	248	16.258	34550000	1249500	1552000	7891800	6202300	1801700	2593300	3610100	1169700	8479300
HUMAN	P37235;P84076;P84074	Hippocalcin-like protein 1;Neuron-specific calcium-binding protein hippocalcin	HPCAL1;Hpca;HPCA	sp|P37235|HPCL1_HUMAN Hippocalcin-like protein 1 OS=Homo sapiens OX=9606 GN=HPCAL1 PE=1 SV=3;sp|P84076|HPCA_RAT Neuron-specific calcium-binding protein hippocalcin OS=Rattus norvegicus OX=10116 GN=Hpca PE=1 SV=2;sp|P84074|HPCA_HUMAN Neuron-specific calcium	3	4	4	0	20.7	20.7	0	22.313	193	8.7258	35734000	1488900	2865700	4690000	6372700	3270400	6334900	5319400	1865200	3526700
HUMAN	P30050;P23358	60S ribosomal protein L12	RPL12;Rpl12	sp|P30050|RL12_HUMAN 60S ribosomal protein L12 OS=Homo sapiens OX=9606 GN=RPL12 PE=1 SV=1;sp|P23358|RL12_RAT 60S ribosomal protein L12 OS=Rattus norvegicus OX=10116 GN=Rpl12 PE=2 SV=1	2	3	3	3	24.8	24.8	24.8	17.818	165	13.165	35829000	1446800	1832100	9005900	3314000	2506900	3984400	5485700	1818300	6434600
HUMAN	Q71UI9;P0C0S7;P0C0S5	Histone H2A.V;Histone H2A.Z	H2AFV;H2afz;H2AFZ	sp|Q71UI9|H2AV_HUMAN Histone H2A.V OS=Homo sapiens OX=9606 GN=H2AFV PE=1 SV=3;sp|P0C0S7|H2AZ_RAT Histone H2A.Z OS=Rattus norvegicus OX=10116 GN=H2afz PE=1 SV=2;sp|P0C0S5|H2AZ_HUMAN Histone H2A.Z OS=Homo sapiens OX=9606 GN=H2AFZ PE=1 SV=2	3	5	3	3	53.9	41.4	41.4	13.509	128	19.777	36053000	6974300	6997200	7066500	6239500	340990	666670	6326800	922540	518100
HUMAN	Q9P2R7	Succinyl-CoA ligase [ADP-forming] subunit beta, mitochondrial	SUCLA2	sp|Q9P2R7|SUCB1_HUMAN Succinate--CoA ligase [ADP-forming] subunit beta, mitochondrial OS=Homo sapiens OX=9606 GN=SUCLA2 PE=1 SV=3	1	1	1	1	5.6	5.6	5.6	50.317	463	7.1599	36781000	6748100	2393900	6207900	5550300	2791500	2964900	6635500	1753800	1735100
HUMAN	P62304	Small nuclear ribonucleoprotein E	SNRPE	sp|P62304|RUXE_HUMAN Small nuclear ribonucleoprotein E OS=Homo sapiens OX=9606 GN=SNRPE PE=1 SV=1	1	3	3	3	38	38	38	10.803	92	13.186	36839000	5017700	4309400	5920900	4647900	2808200	4005500	2376600	2557400	5195800
HUMAN	Q16531;Q9ESW0	DNA damage-binding protein 1	DDB1;Ddb1	sp|Q16531|DDB1_HUMAN DNA damage-binding protein 1 OS=Homo sapiens OX=9606 GN=DDB1 PE=1 SV=1;sp|Q9ESW0|DDB1_RAT DNA damage-binding protein 1 OS=Rattus norvegicus OX=10116 GN=Ddb1 PE=1 SV=1	2	7	7	7	7.7	7.7	7.7	126.97	1140	22.047	37247000	4261000	3513200	6889700	2564900	4909700	5400400	605660	1749400	7352600
HUMAN	Q9ULU8	Calcium-dependent secretion activator 1	CADPS	sp|Q9ULU8|CAPS1_HUMAN Calcium-dependent secretion activator 1 OS=Homo sapiens OX=9606 GN=CADPS PE=1 SV=3	1	9	9	1	7.2	7.2	1.3	152.78	1353	32.212	38037000	7221300	1885100	3940000	10556000	1258600	1956800	6987000	951380	3280500
HUMAN	P43243	Matrin-3	MATR3	sp|P43243|MATR3_HUMAN Matrin-3 OS=Homo sapiens OX=9606 GN=MATR3 PE=1 SV=2	1	8	1	1	15.1	2.1	2.1	94.622	847	7.7241	38380000	4264800	2168100	7336900	5558000	2429800	1778500	5612300	1922800	7308400
HUMAN	Q9UI12	V-type proton ATPase subunit H	ATP6V1H	sp|Q9UI12|VATH_HUMAN V-type proton ATPase subunit H OS=Homo sapiens OX=9606 GN=ATP6V1H PE=1 SV=1	1	4	4	4	15.1	15.1	15.1	55.882	483	25.092	39138000	4846800	4115200	5543400	5651500	4249700	5168200	5991300	1811800	1759800
HUMAN	P68036;A0A1B0GUS4	Ubiquitin-conjugating enzyme E2 L3	UBE2L3	sp|P68036|UB2L3_HUMAN Ubiquitin-conjugating enzyme E2 L3 OS=Homo sapiens OX=9606 GN=UBE2L3 PE=1 SV=1;sp|A0A1B0GUS4|UB2L5_HUMAN Ubiquitin-conjugating enzyme E2 L5 OS=Homo sapiens OX=9606 GN=UBE2L5 PE=2 SV=1	2	2	2	2	24	24	24	17.861	154	8.479	39921000	6598200	3004000	3276600	4784400	2316600	7650300	2936500	2798400	6556000
HUMAN	O15067	Phosphoribosylformylglycinamidine synthase	PFAS	sp|O15067|PUR4_HUMAN Phosphoribosylformylglycinamidine synthase OS=Homo sapiens OX=9606 GN=PFAS PE=1 SV=4	1	6	6	6	7.5	7.5	7.5	144.73	1338	37.112	39929000	4251300	4232500	7958600	5121500	4028400	846410	3746200	3541800	6202700
HUMAN	Q8IYT4	Katanin p60 ATPase-containing subunit A-like 2	KATNAL2	sp|Q8IYT4|KATL2_HUMAN Katanin p60 ATPase-containing subunit A-like 2 OS=Homo sapiens OX=9606 GN=KATNAL2 PE=1 SV=3	1	1	1	1	2.2	2.2	2.2	61.252	538	3.1326	40269000	7777700	2860600	3850500	6976000	3639400	384290	5892800	2155700	6732300
HUMAN	Q16774	Guanylate kinase	GUK1	sp|Q16774|KGUA_HUMAN Guanylate kinase OS=Homo sapiens OX=9606 GN=GUK1 PE=1 SV=2	1	2	2	2	12.2	12.2	12.2	21.725	197	6.7209	40864000	4710800	1920400	6004400	5350000	3913300	6729100	3641700	2429000	6165800
HUMAN	Q99729	Heterogeneous nuclear ribonucleoprotein A/B	HNRNPAB	sp|Q99729|ROAA_HUMAN Heterogeneous nuclear ribonucleoprotein A/B OS=Homo sapiens OX=9606 GN=HNRNPAB PE=1 SV=2	1	3	3	3	8.4	8.4	8.4	36.224	332	5.5055	41757000	7044300	4637600	6005900	2734800	4310800	951530	4174700	3527900	8369400
HUMAN	A0A075B6X5		TRAV18	sp|A0A075B6X5|TVA18_HUMAN T cell receptor alpha variable 18 OS=Homo sapiens OX=9606 GN=TRAV18 PE=3 SV=1	1	1	1	1	6.3	6.3	6.3	12.414	111	2.4803	43980000	3747200	2150200	0	8338000	5942600	6239900	6140500	4055400	7365800
HUMAN	O43390	Heterogeneous nuclear ribonucleoprotein R	HNRNPR	sp|O43390|HNRPR_HUMAN Heterogeneous nuclear ribonucleoprotein R OS=Homo sapiens OX=9606 GN=HNRNPR PE=1 SV=1	1	6	6	4	11.7	11.7	9.2	70.942	633	31.594	44083000	8694700	3049200	5241900	3797200	4124900	2466100	5886000	3651500	7171300
HUMAN	P23246	Splicing factor, proline- and glutamine-rich	SFPQ	sp|P23246|SFPQ_HUMAN Splicing factor, proline- and glutamine-rich OS=Homo sapiens OX=9606 GN=SFPQ PE=1 SV=2	1	5	5	5	11.5	11.5	11.5	76.149	707	31.236	44309000	9034700	1179000	8023300	9878300	2779300	2018900	5267500	721800	5405900
HUMAN	Q14697	Neutral alpha-glucosidase AB	GANAB	sp|Q14697|GANAB_HUMAN Neutral alpha-glucosidase AB OS=Homo sapiens OX=9606 GN=GANAB PE=1 SV=3	1	10	10	10	12	12	12	106.87	944	19.95	45125000	10854000	3079200	3365600	6798300	4290900	5900400	3792700	1842000	5201600
HUMAN	Q8WXX0	Dynein heavy chain 7, axonemal	DNAH7	sp|Q8WXX0|DYH7_HUMAN Dynein heavy chain 7, axonemal OS=Homo sapiens OX=9606 GN=DNAH7 PE=1 SV=2	2	3	3	3	1	1	1	461.15	4024	4.0205	45285000	6962300	4854400	6767900	2154300	2898800	7084600	4440200	3211400	6910600
HUMAN	P61106;P61107	Ras-related protein Rab-14	RAB14;Rab14	sp|P61106|RAB14_HUMAN Ras-related protein Rab-14 OS=Homo sapiens OX=9606 GN=RAB14 PE=1 SV=4;sp|P61107|RAB14_RAT Ras-related protein Rab-14 OS=Rattus norvegicus OX=10116 GN=Rab14 PE=1 SV=3	2	4	4	4	25.1	25.1	25.1	23.897	215	18.971	45416000	4036700	1429400	4447900	7177900	5938400	9074900	4563800	2923000	5823500
HUMAN	Q9Y224	UPF0568 protein C14orf166	C14orf166	sp|Q9Y224|RTRAF_HUMAN RNA transcription, translation and transport factor protein OS=Homo sapiens OX=9606 GN=RTRAF PE=1 SV=1	1	6	6	6	33.2	33.2	33.2	28.068	244	50.647	46549000	377890	3921200	9570200	8270000	4709400	7237500	2915000	907950	8639700
HUMAN	Q3ZCW2	Galectin-related protein	LGALSL	sp|Q3ZCW2|LEGL_HUMAN Galectin-related protein OS=Homo sapiens OX=9606 GN=LGALSL PE=1 SV=2	1	4	4	4	31.4	31.4	31.4	18.986	172	12.575	47458000	2217400	2659200	10503000	6362000	4238600	5915000	5374000	1988900	8200300
HUMAN	P55786	Puromycin-sensitive aminopeptidase	NPEPPS	sp|P55786|PSA_HUMAN Puromycin-sensitive aminopeptidase OS=Homo sapiens OX=9606 GN=NPEPPS PE=1 SV=2	2	10	10	10	12.3	12.3	12.3	103.28	919	47.743	47738000	19969000	1621200	2897400	10190000	1077900	2737800	4796700	994760	3453800
HUMAN	P84103	Serine/arginine-rich splicing factor 3	SRSF3	sp|P84103|SRSF3_HUMAN Serine/arginine-rich splicing factor 3 OS=Homo sapiens OX=9606 GN=SRSF3 PE=1 SV=1	1	3	3	2	18.3	18.3	18.3	19.329	164	18.097	48149000	5358300	955710	13834000	7954000	2234100	893790	7226900	1336700	8355500
HUMAN	P49720;P40112	Proteasome subunit beta type-3	PSMB3;Psmb3	sp|P49720|PSB3_HUMAN Proteasome subunit beta type-3 OS=Homo sapiens OX=9606 GN=PSMB3 PE=1 SV=2;sp|P40112|PSB3_RAT Proteasome subunit beta type-3 OS=Rattus norvegicus OX=10116 GN=Psmb3 PE=1 SV=1	2	4	4	4	26.8	26.8	26.8	22.949	205	44.667	49134000	5108600	2757500	8542600	7887100	5292800	7044500	4755900	1797300	5947300
HUMAN	Q58FF8	Putative heat shock protein HSP 90-beta 2	HSP90AB2P	sp|Q58FF8|H90B2_HUMAN Putative heat shock protein HSP 90-beta 2 OS=Homo sapiens OX=9606 GN=HSP90AB2P PE=1 SV=2	1	9	1	1	19.9	3.9	3.9	44.348	381	18.596	50447000	8525900	3968700	4780100	10637000	4249400	4300100	6702600	2871800	4411700
HUMAN	P59998	Actin-related protein 2/3 complex subunit 4	ARPC4	sp|P59998|ARPC4_HUMAN Actin-related protein 2/3 complex subunit 4 OS=Homo sapiens OX=9606 GN=ARPC4 PE=1 SV=3	1	5	5	5	29.8	29.8	29.8	19.667	168	19	51255000	2781700	4117000	6189300	9045600	6277900	6978900	9150700	2901300	3812500
HUMAN	Q12905;Q7TP98	Interleukin enhancer-binding factor 2	ILF2;Ilf2	sp|Q12905|ILF2_HUMAN Interleukin enhancer-binding factor 2 OS=Homo sapiens OX=9606 GN=ILF2 PE=1 SV=2;sp|Q7TP98|ILF2_RAT Interleukin enhancer-binding factor 2 OS=Rattus norvegicus OX=10116 GN=Ilf2 PE=2 SV=1	2	4	4	4	17.9	17.9	17.9	43.062	390	28.733	52101000	4377200	0	11575000	11950000	5657100	5099600	7458800	1699500	4283600
HUMAN	O75348;O95670	V-type proton ATPase subunit G 1;V-type proton ATPase subunit G 2	ATP6V1G1;ATP6V1G2	sp|O75348|VATG1_HUMAN V-type proton ATPase subunit G 1 OS=Homo sapiens OX=9606 GN=ATP6V1G1 PE=1 SV=3;sp|O95670|VATG2_HUMAN V-type proton ATPase subunit G 2 OS=Homo sapiens OX=9606 GN=ATP6V1G2 PE=1 SV=1	2	3	3	3	22.9	22.9	22.9	13.757	118	47.654	52438000	7898400	3888300	5643700	5549800	5457800	4127900	7050200	1300200	11521000
HUMAN	Q9Y5K8	V-type proton ATPase subunit D	ATP6V1D	sp|Q9Y5K8|VATD_HUMAN V-type proton ATPase subunit D OS=Homo sapiens OX=9606 GN=ATP6V1D PE=1 SV=1	1	6	6	6	31.6	31.6	31.6	28.262	247	41.674	53540000	1343900	3746200	7932600	9763800	5085600	8962600	7444100	1830500	7431100
HUMAN	Q96FW1;B2RYG6	Ubiquitin thioesterase OTUB1	OTUB1;Otub1	sp|Q96FW1|OTUB1_HUMAN Ubiquitin thioesterase OTUB1 OS=Homo sapiens OX=9606 GN=OTUB1 PE=1 SV=2;sp|B2RYG6|OTUB1_RAT Ubiquitin thioesterase OTUB1 OS=Rattus norvegicus OX=10116 GN=Otub1 PE=1 SV=1	2	5	5	5	19.6	19.6	19.6	31.284	271	21.631	53813000	83186	4057200	6330100	10780000	6104900	4178200	8636900	6006600	7635300
HUMAN	Q99832	T-complex protein 1 subunit eta	CCT7	sp|Q99832|TCPH_HUMAN T-complex protein 1 subunit eta OS=Homo sapiens OX=9606 GN=CCT7 PE=1 SV=2	1	9	9	9	25	25	25	59.366	543	52.127	54801000	9442700	4301200	7060000	11518000	4980400	0	12492000	3020500	1985700
HUMAN	P39019;P17074	40S ribosomal protein S19	RPS19;Rps19	sp|P39019|RS19_HUMAN 40S ribosomal protein S19 OS=Homo sapiens OX=9606 GN=RPS19 PE=1 SV=2;sp|P17074|RS19_RAT 40S ribosomal protein S19 OS=Rattus norvegicus OX=10116 GN=Rps19 PE=2 SV=3	2	6	6	6	33.1	33.1	33.1	16.06	145	18.292	54997000	8669500	4575400	6868100	8357600	5157600	4347900	8245600	2072800	6702800
HUMAN	Q9Y6X4	Soluble lamin-associated protein of 75 kDa	FAM169A	sp|Q9Y6X4|F169A_HUMAN Soluble lamin-associated protein of 75 kDa OS=Homo sapiens OX=9606 GN=FAM169A PE=1 SV=2	1	2	2	2	3.4	3.4	3.4	74.954	670	6.4483	55822000	9929500	3387500	11512000	4571800	3205800	1556200	7872500	3096800	10690000
HUMAN	P50990	T-complex protein 1 subunit theta	CCT8	sp|P50990|TCPQ_HUMAN T-complex protein 1 subunit theta OS=Homo sapiens OX=9606 GN=CCT8 PE=1 SV=4	1	6	6	6	12.4	12.4	12.4	59.62	548	37.566	57215000	10422000	5194900	3363300	12544000	3818000	2419000	15083000	3032200	1338300
HUMAN	O95757	Heat shock 70 kDa protein 4L	HSPA4L	sp|O95757|HS74L_HUMAN Heat shock 70 kDa protein 4L OS=Homo sapiens OX=9606 GN=HSPA4L PE=1 SV=3	1	10	9	8	17	15.4	13.7	94.511	839	60.26	57763000	22282000	3172300	3425800	8704900	2146100	3197700	9958900	1176500	3698900
HUMAN	P07900	Heat shock protein HSP 90-alpha	HSP90AA1	sp|P07900|HS90A_HUMAN Heat shock protein HSP 90-alpha OS=Homo sapiens OX=9606 GN=HSP90AA1 PE=1 SV=5	4	39	1	0	48.8	1.8	0	84.659	732	12.545	58256000	10888000	5580900	10279000	5547000	3940100	2932700	11958000	2162700	4967900
HUMAN	Q9BPU6	Dihydropyrimidinase-related protein 5	DPYSL5	sp|Q9BPU6|DPYL5_HUMAN Dihydropyrimidinase-related protein 5 OS=Homo sapiens OX=9606 GN=DPYSL5 PE=1 SV=1	1	8	2	2	20.4	2.5	2.5	61.421	564	3.2564	59619000	2603300	14206000	27202000	7112300	1208500	287710	3013700	2711700	1273500
HUMAN	P14415;P13638	Sodium/potassium-transporting ATPase subunit beta-2	ATP1B2;Atp1b2	sp|P14415|AT1B2_HUMAN Sodium/potassium-transporting ATPase subunit beta-2 OS=Homo sapiens OX=9606 GN=ATP1B2 PE=1 SV=3;sp|P13638|AT1B2_RAT Sodium/potassium-transporting ATPase subunit beta-2 OS=Rattus norvegicus OX=10116 GN=Atp1b2 PE=1 SV=1	2	6	6	6	15.9	15.9	15.9	33.367	290	27.325	61327000	2971200	7929300	17434000	12465000	9550600	1363400	4458000	2227500	2928900
HUMAN	Q92688	Acidic leucine-rich nuclear phosphoprotein 32 family member B	ANP32B	sp|Q92688|AN32B_HUMAN Acidic leucine-rich nuclear phosphoprotein 32 family member B OS=Homo sapiens OX=9606 GN=ANP32B PE=1 SV=1	1	4	2	2	10.8	4.8	4.8	28.787	251	6.6348	61563000	9237600	6470200	19085000	10807000	2314900	911950	5834300	3452900	3449500
HUMAN	P25398;P63324	40S ribosomal protein S12	RPS12;Rps12	sp|P25398|RS12_HUMAN 40S ribosomal protein S12 OS=Homo sapiens OX=9606 GN=RPS12 PE=1 SV=3;sp|P63324|RS12_RAT 40S ribosomal protein S12 OS=Rattus norvegicus OX=10116 GN=Rps12 PE=1 SV=2	2	5	5	5	48.5	48.5	48.5	14.515	132	74.425	61835000	5136500	5602500	10259000	7833800	4779000	5599200	8231400	2306400	12087000
HUMAN	P25787;P17220	Proteasome subunit alpha type-2	PSMA2;Psma2	sp|P25787|PSA2_HUMAN Proteasome subunit alpha type-2 OS=Homo sapiens OX=9606 GN=PSMA2 PE=1 SV=2;sp|P17220|PSA2_RAT Proteasome subunit alpha type-2 OS=Rattus norvegicus OX=10116 GN=Psma2 PE=1 SV=3	2	7	7	7	44	44	44	25.898	234	58.702	62027000	4212700	5056000	8048300	6306400	4350100	12871000	6144100	2660000	12379000
HUMAN	Q15185;P83868	Prostaglandin E synthase 3	PTGES3;Ptges3	sp|Q15185|TEBP_HUMAN Prostaglandin E synthase 3 OS=Homo sapiens OX=9606 GN=PTGES3 PE=1 SV=1;sp|P83868|TEBP_RAT Prostaglandin E synthase 3 OS=Rattus norvegicus OX=10116 GN=Ptges3 PE=1 SV=2	2	5	5	5	35.6	35.6	35.6	18.697	160	66.052	62302000	1364900	5798100	16239000	5237800	4489900	5295100	7920500	3977900	11980000
HUMAN	Q9H492;Q6XVN8	Microtubule-associated proteins 1A/1B light chain 3A	MAP1LC3A;Map1lc3a	sp|Q9H492|MLP3A_HUMAN Microtubule-associated proteins 1A/1B light chain 3A OS=Homo sapiens OX=9606 GN=MAP1LC3A PE=1 SV=2;sp|Q6XVN8|MLP3A_RAT Microtubule-associated proteins 1A/1B light chain 3A OS=Rattus norvegicus OX=10116 GN=Map1lc3a PE=1 SV=1	2	3	3	1	23.1	23.1	11.6	14.272	121	4.3067	63976000	9640100	2943400	9548600	9494300	5662700	6593600	7341700	2366000	10385000
HUMAN	P62314	Small nuclear ribonucleoprotein Sm D1	SNRPD1	sp|P62314|SMD1_HUMAN Small nuclear ribonucleoprotein Sm D1 OS=Homo sapiens OX=9606 GN=SNRPD1 PE=1 SV=1	1	3	3	3	37	37	37	13.281	119	22.666	64880000	8060000	5324400	7903600	7297400	7139700	8264100	5126800	2256300	13508000
HUMAN	Q92841	Probable ATP-dependent RNA helicase DDX17	DDX17	sp|Q92841|DDX17_HUMAN Probable ATP-dependent RNA helicase DDX17 OS=Homo sapiens OX=9606 GN=DDX17 PE=1 SV=2	1	5	5	2	7.4	7.4	2.9	80.272	729	13.644	65108000	11730000	2159000	6065400	10307000	7581300	4466100	11672000	3692400	7434300
HUMAN	P62316	Small nuclear ribonucleoprotein Sm D2	SNRPD2	sp|P62316|SMD2_HUMAN Small nuclear ribonucleoprotein Sm D2 OS=Homo sapiens OX=9606 GN=SNRPD2 PE=1 SV=1	1	6	6	6	44.1	44.1	44.1	13.527	118	70.702	65515000	7303700	4321000	10963000	10792000	4681300	5919700	6930600	2700800	11902000
HUMAN	P63010;P62944	AP-2 complex subunit beta	AP2B1;Ap2b1	sp|P63010|AP2B1_HUMAN AP-2 complex subunit beta OS=Homo sapiens OX=9606 GN=AP2B1 PE=1 SV=1;sp|P62944|AP2B1_RAT AP-2 complex subunit beta OS=Rattus norvegicus OX=10116 GN=Ap2b1 PE=1 SV=1	2	11	11	6	15.8	15.8	10	104.55	937	86.204	66150000	26686000	2743400	5335600	4934200	2311300	3694400	14229000	1521900	4694800
HUMAN	Q9UI15;P37805	Transgelin-3	TAGLN3;Tagln3	sp|Q9UI15|TAGL3_HUMAN Transgelin-3 OS=Homo sapiens OX=9606 GN=TAGLN3 PE=1 SV=2;sp|P37805|TAGL3_RAT Transgelin-3 OS=Rattus norvegicus OX=10116 GN=Tagln3 PE=1 SV=2	2	7	7	7	46.7	46.7	46.7	22.472	199	56.401	68201000	5548500	4850700	9335200	8567300	6921600	13569000	4228800	2868000	12312000
HUMAN	Q15181	Inorganic pyrophosphatase	PPA1	sp|Q15181|IPYR_HUMAN Inorganic pyrophosphatase OS=Homo sapiens OX=9606 GN=PPA1 PE=1 SV=2	1	4	4	4	15.9	15.9	15.9	32.66	289	14.04	69785000	5096500	6467900	4995900	10577000	10083000	11071000	5855900	4437900	11200000
HUMAN	P31947	14-3-3 protein sigma	SFN	sp|P31947|1433S_HUMAN 14-3-3 protein sigma OS=Homo sapiens OX=9606 GN=SFN PE=1 SV=1	1	4	1	1	13.3	3.2	3.2	27.774	248	2.5557	70697000	8316400	7689100	6138200	11052000	3657200	8407500	19308000	973770	5154400
HUMAN	P02768	Serum albumin	ALB	;sp|P02768|ALBU_HUMAN Serum albumin OS=Homo sapiens OX=9606 GN=ALB PE=1 SV=2	2	4	1	1	6.4	1.5	1.5	69.366	609	2.7303	71096000	3485200	6520000	17398000	6440100	5352400	13235000	8447400	1660200	8556900
HUMAN	P67775;P63331;P62716;P62714	Serine/threonine-protein phosphatase 2A catalytic subunit alpha isoform;Serine/threonine-protein phosphatase 2A catalytic subunit beta isoform	PPP2CA;Ppp2ca;Ppp2cb;PPP2CB	sp|P67775|PP2AA_HUMAN Serine/threonine-protein phosphatase 2A catalytic subunit alpha isoform OS=Homo sapiens OX=9606 GN=PPP2CA PE=1 SV=1;sp|P63331|PP2AA_RAT Serine/threonine-protein phosphatase 2A catalytic subunit alpha isoform OS=Rattus norvegicus OX=10	4	5	5	5	23	23	23	35.594	309	63.133	71227000	5471900	4617200	8106900	13379000	7053400	9891500	10579000	4572100	7554800
HUMAN	P28066;P34064	Proteasome subunit alpha type-5	PSMA5;Psma5	sp|P28066|PSA5_HUMAN Proteasome subunit alpha type-5 OS=Homo sapiens OX=9606 GN=PSMA5 PE=1 SV=3;sp|P34064|PSA5_RAT Proteasome subunit alpha type-5 OS=Rattus norvegicus OX=10116 GN=Psma5 PE=1 SV=1	2	6	6	6	31.1	31.1	31.1	26.411	241	48.247	71342000	3786000	6838200	11543000	10164000	7615500	5014700	10185000	4104900	12090000
HUMAN	P61266;P61265	Syntaxin-1B	STX1B;Stx1b	sp|P61266|STX1B_HUMAN Syntaxin-1B OS=Homo sapiens OX=9606 GN=STX1B PE=1 SV=1;sp|P61265|STX1B_RAT Syntaxin-1B OS=Rattus norvegicus OX=10116 GN=Stx1b PE=1 SV=1	2	5	5	5	20.8	20.8	20.8	33.244	288	27.66	72283000	3090100	3874800	14724000	9237600	6489100	8351700	9118000	9052400	8345700
HUMAN	Q99623;Q5XIH7	Prohibitin-2	PHB2;Phb2	sp|Q99623|PHB2_HUMAN Prohibitin-2 OS=Homo sapiens OX=9606 GN=PHB2 PE=1 SV=2;sp|Q5XIH7|PHB2_RAT Prohibitin-2 OS=Rattus norvegicus OX=10116 GN=Phb2 PE=1 SV=1	2	8	8	8	33.1	33.1	33.1	33.296	299	39.057	72784000	6614800	2457900	10562000	14951000	7395800	6701500	7920900	4147000	12033000
HUMAN	O43301	Heat shock 70 kDa protein 12A	HSPA12A	sp|O43301|HS12A_HUMAN Heat shock 70 kDa protein 12A OS=Homo sapiens OX=9606 GN=HSPA12A PE=1 SV=2	1	8	8	7	15.9	15.9	14.1	74.977	675	39.628	73255000	7209800	6021900	11763000	15024000	6728100	4775200	12271000	2575600	6887200
HUMAN	O75746	Calcium-binding mitochondrial carrier protein Aralar1	SLC25A12	sp|O75746|CMC1_HUMAN Calcium-binding mitochondrial carrier protein Aralar1 OS=Homo sapiens OX=9606 GN=SLC25A12 PE=1 SV=2	1	12	12	9	21.4	21.4	17.1	74.761	678	51.29	73402000	15309000	5007600	11526000	10022000	5292200	3680500	10040000	3596900	8927700
HUMAN	P62879;P54313	Guanine nucleotide-binding protein G(I)/G(S)/G(T) subunit beta-2	GNB2;Gnb2	sp|P62879|GBB2_HUMAN Guanine nucleotide-binding protein G(I)/G(S)/G(T) subunit beta-2 OS=Homo sapiens OX=9606 GN=GNB2 PE=1 SV=3;sp|P54313|GBB2_RAT Guanine nucleotide-binding protein G(I)/G(S)/G(T) subunit beta-2 OS=Rattus norvegicus OX=10116 GN=Gnb2 PE=1 S	2	10	4	2	36.2	15	10.9	37.331	340	35.028	74824000	6594600	7049100	9678000	13291000	7829000	7965000	9841800	3341300	9233800
HUMAN	Q9HCJ6	Synaptic vesicle membrane protein VAT-1 homolog-like	VAT1L	sp|Q9HCJ6|VAT1L_HUMAN Synaptic vesicle membrane protein VAT-1 homolog-like OS=Homo sapiens OX=9606 GN=VAT1L PE=1 SV=2	1	5	5	5	19.3	19.3	19.3	45.899	419	82.505	77655000	9784400	6526600	8343500	11342000	8932300	8586500	13103000	3422900	7613200
HUMAN	P31943;Q8VHV7;Q6AY09;P55795	Heterogeneous nuclear ribonucleoprotein H;Heterogeneous nuclear ribonucleoprotein H, N-terminally processed;Heterogeneous nuclear ribonucleoprotein H2	HNRNPH1;Hnrnph1;Hnrnph2;HNRNPH2	sp|P31943|HNRH1_HUMAN Heterogeneous nuclear ribonucleoprotein H OS=Homo sapiens OX=9606 GN=HNRNPH1 PE=1 SV=4;sp|Q8VHV7|HNRH1_RAT Heterogeneous nuclear ribonucleoprotein H OS=Rattus norvegicus OX=10116 GN=Hnrnph1 PE=1 SV=2;sp|Q6AY09|HNRH2_RAT Heterogeneous	4	3	1	1	9.8	3.8	3.8	49.229	449	48.711	77658000	5242800	4393400	10227000	14034000	11114000	8979400	7446600	3986300	12234000
HUMAN	Q13148	TAR DNA-binding protein 43	TARDBP	sp|Q13148|TADBP_HUMAN TAR DNA-binding protein 43 OS=Homo sapiens OX=9606 GN=TARDBP PE=1 SV=1	1	5	5	5	23.9	23.9	23.9	44.739	414	30.522	78974000	8156600	6965200	11496000	8891100	7144300	8058700	10812000	6218700	11232000
HUMAN	Q13151	Heterogeneous nuclear ribonucleoprotein A0	HNRNPA0	sp|Q13151|ROA0_HUMAN Heterogeneous nuclear ribonucleoprotein A0 OS=Homo sapiens OX=9606 GN=HNRNPA0 PE=1 SV=1	1	2	2	2	7.5	7.5	7.5	30.84	305	21.112	81336000	11545000	3814900	13848000	13642000	5695400	15195000	7159600	2178800	8256700
HUMAN	Q15366	Poly(rC)-binding protein 2	PCBP2	sp|Q15366|PCBP2_HUMAN Poly(rC)-binding protein 2 OS=Homo sapiens OX=9606 GN=PCBP2 PE=1 SV=1	1	4	2	2	17.3	7.9	7.9	38.58	365	11.316	82965000	4403700	6149000	13596000	17665000	7118600	10979000	8991100	3303400	10758000
HUMAN	P62318	Small nuclear ribonucleoprotein Sm D3	SNRPD3	sp|P62318|SMD3_HUMAN Small nuclear ribonucleoprotein Sm D3 OS=Homo sapiens OX=9606 GN=SNRPD3 PE=1 SV=1	1	3	3	3	20.6	20.6	20.6	13.916	126	7.4575	86291000	4031300	4351100	14793000	11519000	10405000	8943700	16417000	3834100	11995000
HUMAN	P68402;O35264	Platelet-activating factor acetylhydrolase IB subunit beta	PAFAH1B2;Pafah1b2	sp|P68402|PA1B2_HUMAN Platelet-activating factor acetylhydrolase IB subunit beta OS=Homo sapiens OX=9606 GN=PAFAH1B2 PE=1 SV=1;sp|O35264|PA1B2_RAT Platelet-activating factor acetylhydrolase IB subunit beta OS=Rattus norvegicus OX=10116 GN=Pafah1b2 PE=1 SV=	2	3	3	3	24.9	24.9	24.9	25.569	229	43.618	89841000	9345100	6765000	14293000	12384000	10323000	14906000	8407700	2194300	11223000
HUMAN	P26038;O35763;P15311	Moesin;Ezrin	MSN;Msn;EZR	sp|P26038|MOES_HUMAN Moesin OS=Homo sapiens OX=9606 GN=MSN PE=1 SV=3;sp|O35763|MOES_RAT Moesin OS=Rattus norvegicus OX=10116 GN=Msn PE=1 SV=3;sp|P15311|EZRI_HUMAN Ezrin OS=Homo sapiens OX=9606 GN=EZR PE=1 SV=4	3	9	9	4	15.6	15.6	8.3	67.819	577	26.245	91748000	10589000	6321000	17765000	15128000	10479000	6657200	9850700	3700100	11258000
HUMAN	O95716;Q63942	Ras-related protein Rab-3D;GTP-binding protein Rab-3D	RAB3D;Rab3d	sp|O95716|RAB3D_HUMAN Ras-related protein Rab-3D OS=Homo sapiens OX=9606 GN=RAB3D PE=1 SV=1;sp|Q63942|RAB3D_RAT GTP-binding protein Rab-3D OS=Rattus norvegicus OX=10116 GN=Rab3d PE=1 SV=2	3	4	1	1	21	5	5	24.267	219	19.746	94398000	15577000	7151800	1259400	17478000	13318000	15566000	2652900	6520100	14875000
HUMAN	P30153	Serine/threonine-protein phosphatase 2A 65 kDa regulatory subunit A alpha isoform	PPP2R1A	sp|P30153|2AAA_HUMAN Serine/threonine-protein phosphatase 2A 65 kDa regulatory subunit A alpha isoform OS=Homo sapiens OX=9606 GN=PPP2R1A PE=1 SV=4	3	11	11	11	28.7	28.7	28.7	65.308	589	57.583	95508000	13021000	6091500	6782500	35597000	3929300	3315700	19338000	2302600	5130800
HUMAN	P61020	Ras-related protein Rab-5B	RAB5B	sp|P61020|RAB5B_HUMAN Ras-related protein Rab-5B OS=Homo sapiens OX=9606 GN=RAB5B PE=1 SV=1	1	5	5	2	27.9	27.9	13	23.707	215	34.002	96053000	9514800	6465800	16500000	13171000	9764300	13457000	9888200	5646900	11646000
HUMAN	P12235	ADP/ATP translocase 1	SLC25A4	sp|P12235|ADT1_HUMAN ADP/ATP translocase 1 OS=Homo sapiens OX=9606 GN=SLC25A4 PE=1 SV=4	2	11	1	1	41.3	3	3	33.064	298	2.8683	98156000	8276900	4746000	18683000	17840000	7358900	608080	18020000	4835800	17788000
HUMAN	Q13162;Q9Z0V5	Peroxiredoxin-4	PRDX4;Prdx4	sp|Q13162|PRDX4_HUMAN Peroxiredoxin-4 OS=Homo sapiens OX=9606 GN=PRDX4 PE=1 SV=1;sp|Q9Z0V5|PRDX4_RAT Peroxiredoxin-4 OS=Rattus norvegicus OX=10116 GN=Prdx4 PE=2 SV=1	2	3	1	1	8.5	4.1	4.1	30.54	271	10.626	99855000	9982500	5825200	13731000	13090000	8665000	12226000	10787000	6013300	19535000
HUMAN	Q02978;P97700	Mitochondrial 2-oxoglutarate/malate carrier protein	SLC25A11;Slc25a11	sp|Q02978|M2OM_HUMAN Mitochondrial 2-oxoglutarate/malate carrier protein OS=Homo sapiens OX=9606 GN=SLC25A11 PE=1 SV=3;sp|P97700|M2OM_RAT Mitochondrial 2-oxoglutarate/malate carrier protein OS=Rattus norvegicus OX=10116 GN=Slc25a11 PE=1 SV=3	2	9	9	9	37.9	37.9	37.9	34.061	314	39.478	100400000	10730000	6289100	13049000	16239000	9922800	10584000	13662000	2476100	17449000
HUMAN	Q96FJ2;Q78P75	Dynein light chain 2, cytoplasmic	DYNLL2;Dynll2	sp|Q96FJ2|DYL2_HUMAN Dynein light chain 2, cytoplasmic OS=Homo sapiens OX=9606 GN=DYNLL2 PE=1 SV=1;sp|Q78P75|DYL2_RAT Dynein light chain 2, cytoplasmic OS=Rattus norvegicus OX=10116 GN=Dynll2 PE=1 SV=1	2	4	4	2	38.2	38.2	13.5	10.35	89	17.936	107310000	17355000	9781800	25469000	11101000	7222300	6510900	8652000	10642000	10573000
HUMAN	P49407;P29066;P36575;P32121	Beta-arrestin-1;Arrestin-C;Beta-arrestin-2	ARRB1;Arrb1;ARR3;ARRB2	sp|P49407|ARRB1_HUMAN Beta-arrestin-1 OS=Homo sapiens OX=9606 GN=ARRB1 PE=1 SV=2;sp|P29066|ARRB1_RAT Beta-arrestin-1 OS=Rattus norvegicus OX=10116 GN=Arrb1 PE=1 SV=1;sp|P36575|ARRC_HUMAN Arrestin-C OS=Homo sapiens OX=9606 GN=ARR3 PE=1 SV=2;sp|P32121|ARRB2_	4	3	2	2	4.3	1.9	1.9	47.065	418	2.9338	119070000	15180000	8229000	20141000	28867000	3742900	13338000	6666900	18129000	4777600
HUMAN	P09972	Fructose-bisphosphate aldolase C	ALDOC	sp|P09972|ALDOC_HUMAN Fructose-bisphosphate aldolase C OS=Homo sapiens OX=9606 GN=ALDOC PE=1 SV=2	1	18	1	1	58.5	6.3	6.3	39.455	364	15.77	120100000	25812000	0	0	36357000	24398000	0	28920000	1276500	3340600
HUMAN	P04350	Tubulin beta-4A chain	TUBB4A	sp|P04350|TBB4A_HUMAN Tubulin beta-4A chain OS=Homo sapiens OX=9606 GN=TUBB4A PE=1 SV=2	1	23	5	3	75	16	10.1	49.585	444	129.67	123790000	16313000	8961400	9694700	21785000	14803000	10064000	17802000	6243700	18120000
HUMAN	Q15365	Poly(rC)-binding protein 1	PCBP1	sp|Q15365|PCBP1_HUMAN Poly(rC)-binding protein 1 OS=Homo sapiens OX=9606 GN=PCBP1 PE=1 SV=2	1	7	6	6	42.7	37.1	37.1	37.497	356	27.833	125510000	14525000	3995400	21289000	26672000	11255000	16108000	15990000	4538400	11134000
HUMAN	P16499	Rod cGMP-specific 3,5-cyclic phosphodiesterase subunit alpha	PDE6A	sp|P16499|PDE6A_HUMAN Rod cGMP-specific 3,5-cyclic phosphodiesterase subunit alpha OS=Homo sapiens OX=9606 GN=PDE6A PE=1 SV=4	2	11	11	7	13.8	13.8	9	99.546	860	44.304	130680000	23375000	6624600	15659000	18078000	9691600	6614500	18874000	11888000	19871000
HUMAN	P61421	V-type proton ATPase subunit d 1	ATP6V0D1	sp|P61421|VA0D1_HUMAN V-type proton ATPase subunit d 1 OS=Homo sapiens OX=9606 GN=ATP6V0D1 PE=1 SV=1	1	7	7	7	23.4	23.4	23.4	40.329	351	66.271	132240000	11371000	9830900	18779000	22784000	11230000	9330200	27429000	5259600	16229000
HUMAN	Q15907;O35509;P62494;P62491	Ras-related protein Rab-11B;Ras-related protein Rab-11A	RAB11B;Rab11b;Rab11a;RAB11A	sp|Q15907|RB11B_HUMAN Ras-related protein Rab-11B OS=Homo sapiens OX=9606 GN=RAB11B PE=1 SV=4;sp|O35509|RB11B_RAT Ras-related protein Rab-11B OS=Rattus norvegicus OX=10116 GN=Rab11b PE=1 SV=4;sp|P62494|RB11A_RAT Ras-related protein Rab-11A OS=Rattus norveg	5	10	10	10	50.9	50.9	50.9	24.488	218	65.52	133210000	16865000	9199300	18603000	18347000	9761600	19126000	17267000	7322500	16720000
HUMAN	P61019;P05712;Q8WUD1	Ras-related protein Rab-2A;Ras-related protein Rab-2B	RAB2A;Rab2a;RAB2B	sp|P61019|RAB2A_HUMAN Ras-related protein Rab-2A OS=Homo sapiens OX=9606 GN=RAB2A PE=1 SV=1;sp|P05712|RAB2A_RAT Ras-related protein Rab-2A OS=Rattus norvegicus OX=10116 GN=Rab2a PE=2 SV=1;sp|Q8WUD1|RAB2B_HUMAN Ras-related protein Rab-2B OS=Homo sapiens OX=	3	8	8	8	49.1	49.1	49.1	23.545	212	83.698	133510000	15951000	9572200	20089000	23329000	14261000	14724000	12477000	6550300	16561000
HUMAN	Q13885;P85108	Tubulin beta-2A chain	TUBB2A;Tubb2a	sp|Q13885|TBB2A_HUMAN Tubulin beta-2A chain OS=Homo sapiens OX=9606 GN=TUBB2A PE=1 SV=1;sp|P85108|TBB2A_RAT Tubulin beta-2A chain OS=Rattus norvegicus OX=10116 GN=Tubb2a PE=1 SV=1	2	24	1	1	69	2.7	2.7	49.906	445	27.803	141360000	21933000	11568000	20436000	21313000	12866000	12165000	18176000	8755000	14143000
HUMAN	P50570;P39052	Dynamin-2	DNM2;Dnm2	sp|P50570|DYN2_HUMAN Dynamin-2 OS=Homo sapiens OX=9606 GN=DNM2 PE=1 SV=2;sp|P39052|DYN2_RAT Dynamin-2 OS=Rattus norvegicus OX=10116 GN=Dnm2 PE=1 SV=1	2	7	1	1	7.2	1.1	1.1	98.063	870	4.132	142440000	16447000	8311600	26453000	24123000	13388000	4840500	21255000	6313700	21310000
HUMAN	P60842	Eukaryotic initiation factor 4A-I	EIF4A1	sp|P60842|IF4A1_HUMAN Eukaryotic initiation factor 4A-I OS=Homo sapiens OX=9606 GN=EIF4A1 PE=1 SV=1	3	4	4	1	14	14	3	46.153	406	46.863	148510000	15299000	12507000	18245000	27802000	16967000	4889000	22594000	12489000	17712000
HUMAN	P45880;P81155	Voltage-dependent anion-selective channel protein 2	VDAC2;Vdac2	sp|P45880|VDAC2_HUMAN Voltage-dependent anion-selective channel protein 2 OS=Homo sapiens OX=9606 GN=VDAC2 PE=1 SV=2;sp|P81155|VDAC2_RAT Voltage-dependent anion-selective channel protein 2 OS=Rattus norvegicus OX=10116 GN=Vdac2 PE=1 SV=2	2	6	6	5	25.2	25.2	21.8	31.566	294	27.002	158050000	13305000	8681100	28737000	39494000	9415400	3128800	35357000	7904200	12032000
HUMAN	Q13277;Q08849	Syntaxin-3	STX3;Stx3	sp|Q13277|STX3_HUMAN Syntaxin-3 OS=Homo sapiens OX=9606 GN=STX3 PE=1 SV=3;sp|Q08849|STX3_RAT Syntaxin-3 OS=Rattus norvegicus OX=10116 GN=Stx3 PE=1 SV=1	2	7	7	7	19	19	19	33.155	289	62.892	162100000	8677800	11903000	28294000	25089000	12297000	17042000	20925000	13272000	24605000
HUMAN	P35908	Keratin, type II cytoskeletal 2 epidermal	KRT2	;;sp|P35908|K22E_HUMAN Keratin, type II cytoskeletal 2 epidermal OS=Homo sapiens OX=9606 GN=KRT2 PE=1 SV=2	4	16	14	9	26.6	23.5	15.2	65.432	639	105.34	170780000	52650000	23843000	12002000	28204000	13717000	12426000	16018000	8029800	3885900
HUMAN	P35527	Keratin, type I cytoskeletal 9	KRT9	;sp|P35527|K1C9_HUMAN Keratin, type I cytoskeletal 9 OS=Homo sapiens OX=9606 GN=KRT9 PE=1 SV=3	2	16	15	15	37.6	36.4	36.4	62.129	623	196.73	182020000	87551000	20361000	15420000	15939000	9953300	3854500	13058000	11873000	4005100
HUMAN	P57721	Poly(rC)-binding protein 3	PCBP3	sp|P57721|PCBP3_HUMAN Poly(rC)-binding protein 3 OS=Homo sapiens OX=9606 GN=PCBP3 PE=2 SV=2	1	7	7	5	32.1	32.1	22.9	39.465	371	77.106	183150000	15197000	10043000	33405000	26438000	15722000	22418000	25177000	8110700	26635000
HUMAN	P51149;P09527	Ras-related protein Rab-7a	RAB7A;Rab7a	sp|P51149|RAB7A_HUMAN Ras-related protein Rab-7a OS=Homo sapiens OX=9606 GN=RAB7A PE=1 SV=1;sp|P09527|RAB7A_RAT Ras-related protein Rab-7a OS=Rattus norvegicus OX=10116 GN=Rab7a PE=1 SV=2	2	8	8	8	52.2	52.2	52.2	23.489	207	145.53	189270000	21622000	10589000	31556000	30993000	18414000	27826000	17727000	9947800	20599000
HUMAN	P63211	Guanine nucleotide-binding protein G(T) subunit gamma-T1	GNGT1	sp|P63211|GBG1_HUMAN Guanine nucleotide-binding protein G(T) subunit gamma-T1 OS=Homo sapiens OX=9606 GN=GNGT1 PE=1 SV=2	4	7	7	7	55.4	55.4	55.4	8.4958	74	80.425	193350000	39134000	22169000	43172000	19471000	6709900	11036000	13349000	12651000	25660000
HUMAN	O95490	Latrophilin-2	LPHN2	sp|O95490|AGRL2_HUMAN Adhesion G protein-coupled receptor L2 OS=Homo sapiens OX=9606 GN=ADGRL2 PE=1 SV=2	1	1	1	1	0.5	0.5	0.5	163.35	1459	5.8547	198170000	20148000	8921600	41969000	26849000	19585000	21168000	24964000	12489000	22078000
HUMAN	O15537	Retinoschisin	RS1	sp|O15537|XLRS1_HUMAN Retinoschisin OS=Homo sapiens OX=9606 GN=RS1 PE=1 SV=2	1	4	4	4	17.4	17.4	17.4	25.592	224	30.562	210180000	33469000	10088000	35306000	30246000	19119000	14103000	17797000	10130000	39923000
HUMAN	P17066;P48741	Heat shock 70 kDa protein 6;Putative heat shock 70 kDa protein 7	HSPA6;HSPA7	sp|P17066|HSP76_HUMAN Heat shock 70 kDa protein 6 OS=Homo sapiens OX=9606 GN=HSPA6 PE=1 SV=2;sp|P48741|HSP77_HUMAN Putative heat shock 70 kDa protein 7 OS=Homo sapiens OX=9606 GN=HSPA7 PE=5 SV=2	2	10	1	1	14.5	1.7	1.7	71.027	643	10.21	229200000	28903000	4672300	52294000	35688000	23738000	20775000	24891000	13733000	24511000
HUMAN	P51991;Q6URK4	Heterogeneous nuclear ribonucleoprotein A3	HNRNPA3;Hnrnpa3	sp|P51991|ROA3_HUMAN Heterogeneous nuclear ribonucleoprotein A3 OS=Homo sapiens OX=9606 GN=HNRNPA3 PE=1 SV=2;sp|Q6URK4|ROA3_RAT Heterogeneous nuclear ribonucleoprotein A3 OS=Rattus norvegicus OX=10116 GN=Hnrnpa3 PE=1 SV=1	2	6	6	6	19.8	19.8	19.8	39.594	378	45.505	244630000	33914000	14482000	39926000	60907000	22070000	10455000	32433000	9948500	20496000
HUMAN	P14618	Pyruvate kinase PKM	PKM	sp|P14618|KPYM_HUMAN Pyruvate kinase PKM OS=Homo sapiens OX=9606 GN=PKM PE=1 SV=4	1	32	3	3	57.1	5.3	5.3	57.936	531	60.456	382580000	61393000	48347000	30963000	74747000	54666000	30604000	30913000	24821000	26121000
HUMAN	P62987;P62986;P62982;P62979;P0CG47;P0CG51;P0CG48;Q63429	Ubiquitin-60S ribosomal protein L40;Ubiquitin;60S ribosomal protein L40;Ubiquitin-40S ribosomal protein S27a;Ubiquitin;40S ribosomal protein S27a;Polyubiquitin-B;Ubiquitin;Polyubiquitin-C;Ubiquitin;Polyubiquitin-C;Ubiquitin;Ubiquitin-related	UBA52;Uba52;Rps27a;RPS27A;UBB;Ubb;UBC;Ubc	sp|P62987|RL40_HUMAN Ubiquitin-60S ribosomal protein L40 OS=Homo sapiens OX=9606 GN=UBA52 PE=1 SV=2;sp|P62986|RL40_RAT Ubiquitin-60S ribosomal protein L40 OS=Rattus norvegicus OX=10116 GN=Uba52 PE=1 SV=2;sp|P62982|RS27A_RAT Ubiquitin-40S ribosomal protein	8	5	5	5	36.7	36.7	36.7	14.728	128	80.151	419820000	54502000	26044000	45323000	54260000	24142000	103610000	46111000	26886000	38946000
HUMAN	Q01082	Spectrin beta chain, non-erythrocytic 1	SPTBN1	sp|Q01082|SPTB2_HUMAN Spectrin beta chain, non-erythrocytic 1 OS=Homo sapiens OX=9606 GN=SPTBN1 PE=1 SV=2	3	61	61	56	32.7	32.7	30.6	274.61	2364	323.31	421070000	103290000	26452000	41769000	74828000	29088000	22248000	67153000	19018000	37222000
HUMAN	Q562R1	Beta-actin-like protein 2	ACTBL2	sp|Q562R1|ACTBL_HUMAN Beta-actin-like protein 2 OS=Homo sapiens OX=9606 GN=ACTBL2 PE=1 SV=2	1	7	1	1	22.3	4.8	4.8	42.003	376	-2	440250000	4023700	28188000	34694000	20999000	28762000	168490000	105840000	45080000	4176900
HUMAN	P55072;P46462	Transitional endoplasmic reticulum ATPase	VCP;Vcp	sp|P55072|TERA_HUMAN Transitional endoplasmic reticulum ATPase OS=Homo sapiens OX=9606 GN=VCP PE=1 SV=4;sp|P46462|TERA_RAT Transitional endoplasmic reticulum ATPase OS=Rattus norvegicus OX=10116 GN=Vcp PE=1 SV=3	2	21	21	21	41.3	41.3	41.3	89.321	806	200	441810000	75393000	38929000	44839000	77766000	36238000	22841000	71691000	20734000	53382000
HUMAN	O43491	Band 4.1-like protein 2	EPB41L2	sp|O43491|E41L2_HUMAN Band 4.1-like protein 2 OS=Homo sapiens OX=9606 GN=EPB41L2 PE=1 SV=1	2	14	14	13	14.5	14.5	13.3	112.59	1005	69.939	492830000	86404000	32424000	58583000	68532000	30703000	48519000	69633000	18804000	79228000
HUMAN	P12271	Retinaldehyde-binding protein 1	RLBP1	sp|P12271|RLBP1_HUMAN Retinaldehyde-binding protein 1 OS=Homo sapiens OX=9606 GN=RLBP1 PE=1 SV=2	1	8	8	8	33.4	33.4	33.4	36.474	317	55.917	508450000	65050000	24428000	70836000	81465000	35577000	62741000	78327000	33678000	56351000
HUMAN	P08100	Rhodopsin	RHO	sp|P08100|OPSD_HUMAN Rhodopsin OS=Homo sapiens OX=9606 GN=RHO PE=1 SV=1	1	4	1	1	13.2	3.2	3.2	38.892	348	21.269	549510000	46199000	40729000	93520000	103100000	26670000	71556000	58929000	41673000	67130000
HUMAN	P38606	V-type proton ATPase catalytic subunit A	ATP6V1A	sp|P38606|VATA_HUMAN V-type proton ATPase catalytic subunit A OS=Homo sapiens OX=9606 GN=ATP6V1A PE=1 SV=2	1	23	23	23	45.9	45.9	45.9	68.303	617	158.16	553640000	60131000	44308000	91800000	81999000	52907000	48152000	67028000	33253000	74058000
HUMAN	P35243	Recoverin	RCVRN	sp|P35243|RECO_HUMAN Recoverin OS=Homo sapiens OX=9606 GN=RCVRN PE=1 SV=2	1	5	5	5	28.5	28.5	28.5	23.13	200	199.59	630210000	68511000	48832000	112230000	82571000	50071000	74493000	57094000	32355000	104050000
HUMAN	P13645	Keratin, type I cytoskeletal 10	KRT10	;sp|P13645|K1C10_HUMAN Keratin, type I cytoskeletal 10 OS=Homo sapiens OX=9606 GN=KRT10 PE=1 SV=6	43	29	29	15	53.1	53.1	35.8	59.51	593	323.31	727890000	274960000	114080000	59172000	97572000	40360000	30278000	62976000	31693000	16803000
HUMAN	P22626;A7VJC2	Heterogeneous nuclear ribonucleoproteins A2/B1	HNRNPA2B1;Hnrnpa2b1	sp|P22626|ROA2_HUMAN Heterogeneous nuclear ribonucleoproteins A2/B1 OS=Homo sapiens OX=9606 GN=HNRNPA2B1 PE=1 SV=2;sp|A7VJC2|ROA2_RAT Heterogeneous nuclear ribonucleoproteins A2/B1 OS=Rattus norvegicus OX=10116 GN=Hnrnpa2b1 PE=1 SV=1	2	12	12	11	36	36	33.4	37.429	353	80.424	820500000	66846000	74059000	126490000	135190000	77857000	82675000	104590000	41272000	111530000
HUMAN	P16403	Histone H1.2	HIST1H1C	sp|P16403|H12_HUMAN Histone H1.2 OS=Homo sapiens OX=9606 GN=HIST1H1C PE=1 SV=2	1	7	7	1	26.8	26.8	7.5	21.364	213	29.889	882840000	6517700	196290000	619170000	17913000	2547600	258210	13182000	9720100	17239000
HUMAN	Q16777;Q6FI13;P0CC09;Q99878;Q96KK5;Q9BTM1;P20671;P0C0S8;P02262	Histone H2A type 2-C;Histone H2A type 2-A;Histone H2A type 1-J;Histone H2A type 1-H;Histone H2A.J;Histone H2A type 1-D;Histone H2A type 1	HIST2H2AC;HIST2H2AA3;Hist2h2aa3;HIST1H2AJ;HIST1H2AH;H2AFJ;HIST1H2AD;HIST1H2AG	sp|Q16777|H2A2C_HUMAN Histone H2A type 2-C OS=Homo sapiens OX=9606 GN=HIST2H2AC PE=1 SV=4;sp|Q6FI13|H2A2A_HUMAN Histone H2A type 2-A OS=Homo sapiens OX=9606 GN=HIST2H2AA3 PE=1 SV=3;sp|P0CC09|H2A2A_RAT Histone H2A type 2-A OS=Rattus norvegicus OX=10116 GN=H	9	6	6	2	58.1	58.1	31	13.988	129	63.615	902530000	61072000	180530000	440660000	75363000	17867000	15542000	41452000	31660000	38380000
HUMAN	P62805;P62804	Histone H4;Histone H4;Osteogenic growth peptide	HIST1H4A;Hist1h4b	sp|P62805|H4_HUMAN Histone H4 OS=Homo sapiens OX=9606 GN=HIST1H4A PE=1 SV=2;sp|P62804|H4_RAT Histone H4 OS=Rattus norvegicus OX=10116 GN=Hist1h4b PE=1 SV=2	2	10	10	10	60.2	60.2	60.2	11.367	103	65.789	975990000	31949000	275990000	461420000	67639000	15226000	16182000	11469000	38922000	57190000
HUMAN	Q7Z5P9	Mucin-19	MUC19	sp|Q7Z5P9|MUC19_HUMAN Mucin-19 OS=Homo sapiens OX=9606 GN=MUC19 PE=1 SV=3	1	2	2	2	0.7	0.7	0.7	805.24	8384	3.3675	1103700000	278410000	300920000	387110000	25795000	14434000	37231000	18664000	15952000	25148000
HUMAN	Q99879;Q99877;Q93079;Q5QNW6;P62807;P58876;O60814;Q00715;Q99880;P57053;Q00729	Histone H2B type 1-M;Histone H2B type 1-N;Histone H2B type 1-H;Histone H2B type 2-F;Histone H2B type 1-C/E/F/G/I;Histone H2B type 1-D;Histone H2B type 1-K;Histone H2B type 1;Histone H2B type 1-L;Histone H2B type F-S;Histone H2B type 1-A	HIST1H2BM;HIST1H2BN;HIST1H2BH;HIST2H2BF;HIST1H2BC;HIST1H2BD;HIST1H2BK;HIST1H2BL;H2BFS;Hist1h2ba	sp|Q99879|H2B1M_HUMAN Histone H2B type 1-M OS=Homo sapiens OX=9606 GN=HIST1H2BM PE=1 SV=3;sp|Q99877|H2B1N_HUMAN Histone H2B type 1-N OS=Homo sapiens OX=9606 GN=HIST1H2BN PE=1 SV=3;sp|Q93079|H2B1H_HUMAN Histone H2B type 1-H OS=Homo sapiens OX=9606 GN=HIST1H	12	9	9	2	58.7	58.7	7.9	13.989	126	79.436	1197500000	22837000	196430000	724450000	54167000	29761000	26226000	28960000	43067000	71601000
HUMAN	Q9BVA1;Q3KRE8	Tubulin beta-2B chain	TUBB2B;Tubb2b	sp|Q9BVA1|TBB2B_HUMAN Tubulin beta-2B chain OS=Homo sapiens OX=9606 GN=TUBB2B PE=1 SV=1;sp|Q3KRE8|TBB2B_RAT Tubulin beta-2B chain OS=Rattus norvegicus OX=10116 GN=Tubb2b PE=1 SV=1	2	25	7	1	77.8	27.4	2.7	49.953	445	89.003	1500800000	132720000	103310000	214160000	270760000	162420000	221890000	148660000	81211000	165700000
HUMAN	P04264;CON__P04264	Keratin, type II cytoskeletal 1	KRT1	sp|P04264|K2C1_HUMAN Keratin, type II cytoskeletal 1 OS=Homo sapiens OX=9606 GN=KRT1 PE=1 SV=6;	2	27	27	15	36.8	36.8	21.9	66.038	644	323.31	1534700000	493890000	214170000	173230000	191070000	108280000	120600000	108240000	77180000	48086000
HUMAN	P11488;P29348	Guanine nucleotide-binding protein G(t) subunit alpha-1;Guanine nucleotide-binding protein G(t) subunit alpha-3	GNAT1;Gnat3	sp|P11488|GNAT1_HUMAN Guanine nucleotide-binding protein G(t) subunit alpha-1 OS=Homo sapiens OX=9606 GN=GNAT1 PE=1 SV=5;sp|P29348|GNAT3_RAT Guanine nucleotide-binding protein G(t) subunit alpha-3 OS=Rattus norvegicus OX=10116 GN=Gnat3 PE=1 SV=3	4	14	13	12	46.3	43.1	40.9	40.04	350	272.66	2200200000	204500000	197290000	279460000	336620000	171790000	306240000	266340000	142530000	295420000
HUMAN	P62873;P54311	Guanine nucleotide-binding protein G(I)/G(S)/G(T) subunit beta-1	GNB1;Gnb1	sp|P62873|GBB1_HUMAN Guanine nucleotide-binding protein G(I)/G(S)/G(T) subunit beta-1 OS=Homo sapiens OX=9606 GN=GNB1 PE=1 SV=3;sp|P54311|GBB1_RAT Guanine nucleotide-binding protein G(I)/G(S)/G(T) subunit beta-1 OS=Rattus norvegicus OX=10116 GN=Gnb1 PE=1 S	3	18	18	10	70.6	70.6	40.3	37.377	340	323.31	6299600000	679370000	490350000	856330000	951370000	491260000	846750000	750270000	375610000	858340000
HUMAN	P63261;P63259	Actin, cytoplasmic 2;Actin, cytoplasmic 2, N-terminally processed	ACTG1;Actg1	sp|P63261|ACTG_HUMAN Actin, cytoplasmic 2 OS=Homo sapiens OX=9606 GN=ACTG1 PE=1 SV=1;sp|P63259|ACTG_RAT Actin, cytoplasmic 2 OS=Rattus norvegicus OX=10116 GN=Actg1 PE=1 SV=1	2	22	22	1	84.3	84.3	4.5	41.792	375	323.31	7454900000	817780000	687180000	997570000	1240000000	671900000	1118900000	742780000	354170000	824600000
HUMAN	P68371;Q6P9T8	Tubulin beta-4B chain	TUBB4B;Tubb4b	sp|P68371|TBB4B_HUMAN Tubulin beta-4B chain OS=Homo sapiens OX=9606 GN=TUBB4B PE=1 SV=1;sp|Q6P9T8|TBB4B_RAT Tubulin beta-4B chain OS=Rattus norvegicus OX=10116 GN=Tubb4b PE=1 SV=1	2	25	25	1	74.4	74.4	2.7	49.83	445	323.31	8453300000	827930000	631640000	1304800000	1235400000	996610000	1163800000	782790000	450290000	1060100000
HUMAN	Q71U36;P68370;P0DPH8;P0DPH7;Q68FR8;Q6PEY2	Tubulin alpha-1A chain;Tubulin alpha-3 chain;Tubulin alpha-3E chain	TUBA1A;Tuba1a;Tuba3a;TUBA3E	sp|Q71U36|TBA1A_HUMAN Tubulin alpha-1A chain OS=Homo sapiens OX=9606 GN=TUBA1A PE=1 SV=1;sp|P68370|TBA1A_RAT Tubulin alpha-1A chain OS=Rattus norvegicus OX=10116 GN=Tuba1a PE=1 SV=1;sp|P0DPH8|TBA3D_HUMAN Tubulin alpha-3D chain OS=Homo sapiens OX=9606 GN=TU	6	26	26	1	68.3	68.3	3.1	50.135	451	323.31	15614000000	1447400000	1349700000	2456900000	2670200000	1789200000	1795100000	1346400000	796920000	1962200000
RAT	Q6IFW6	Keratin, type I cytoskeletal 10	Krt10	sp|Q6IFW6|K1C10_RAT Keratin, type I cytoskeletal 10 OS=Rattus norvegicus OX=10116 GN=Krt10 PE=3 SV=1	1	13	1	0	22.1	4.4	0	56.504	526	-2	91302	0	0	0	0	0	0	91302	0	0
RAT	D4A631;Q9Y6D6	Brefeldin A-inhibited guanine nucleotide-exchange protein 1	Arfgef1;ARFGEF1	sp|D4A631|BIG1_RAT Brefeldin A-inhibited guanine nucleotide-exchange protein 1 OS=Rattus norvegicus OX=10116 GN=Arfgef1 PE=1 SV=1;sp|Q9Y6D6|BIG1_HUMAN Brefeldin A-inhibited guanine nucleotide-exchange protein 1 OS=Homo sapiens OX=9606 GN=ARFGEF1 PE=1 SV=2	2	1	1	1	0.9	0.9	0.9	207.89	1846	3.1096	137560	59918	0	0	0	0	0	77646	0	0
RAT	P54319	Phospholipase A-2-activating protein	Plaa	sp|P54319|PLAP_RAT Phospholipase A-2-activating protein OS=Rattus norvegicus OX=10116 GN=Plaa PE=1 SV=3	1	1	1	1	2.1	2.1	2.1	87.083	795	2.2896	143630	143630	0	0	0	0	0	0	0	0
RAT	P18088;Q99259	Glutamate decarboxylase 1	Gad1;GAD1	sp|P18088|DCE1_RAT Glutamate decarboxylase 1 OS=Rattus norvegicus OX=10116 GN=Gad1 PE=2 SV=1;sp|Q99259|DCE1_HUMAN Glutamate decarboxylase 1 OS=Homo sapiens OX=9606 GN=GAD1 PE=1 SV=1	2	1	1	1	3.7	3.7	3.7	66.64	593	2.975	175710	0	0	175710	0	0	0	0	0	0
RAT	Q64620;O00743	Serine/threonine-protein phosphatase 6 catalytic subunit;Serine/threonine-protein phosphatase 6 catalytic subunit, N-terminally processed	Ppp6c;PPP6C	sp|Q64620|PPP6_RAT Serine/threonine-protein phosphatase 6 catalytic subunit OS=Rattus norvegicus OX=10116 GN=Ppp6c PE=2 SV=2;sp|O00743|PPP6_HUMAN Serine/threonine-protein phosphatase 6 catalytic subunit OS=Homo sapiens OX=9606 GN=PPP6C PE=1 SV=1	2	1	1	1	4.9	4.9	4.9	35.159	305	5.6953	175890	0	0	0	0	0	0	0	0	175890
RAT	Q923S8	Pantothenate kinase 4	Pank4	sp|Q923S8|PANK4_RAT Pantothenate kinase 4 OS=Rattus norvegicus OX=10116 GN=Pank4 PE=1 SV=1	1	1	1	1	1.4	1.4	1.4	86.242	773	2.419	179470	179470	0	0	0	0	0	0	0	0
RAT	Q6IMF3	Keratin, type II cytoskeletal 1	Krt1	sp|Q6IMF3|K2C1_RAT Keratin, type II cytoskeletal 1 OS=Rattus norvegicus OX=10116 GN=Krt1 PE=2 SV=1	1	7	1	1	17.6	9.3	9.3	64.83	625	-2	222240	0	0	0	0	0	0	0	222240	0
RAT	Q8R431	Monoglyceride lipase	Mgll	sp|Q8R431|MGLL_RAT Monoglyceride lipase OS=Rattus norvegicus OX=10116 GN=Mgll PE=1 SV=1	1	1	1	1	4.6	4.6	4.6	33.499	303	2.9576	359550	0	0	0	0	0	0	359550	0	0
RAT	P49088;P08243	Asparagine synthetase [glutamine-hydrolyzing]	Asns;ASNS	sp|P49088|ASNS_RAT Asparagine synthetase [glutamine-hydrolyzing] OS=Rattus norvegicus OX=10116 GN=Asns PE=2 SV=3;sp|P08243|ASNS_HUMAN Asparagine synthetase [glutamine-hydrolyzing] OS=Homo sapiens OX=9606 GN=ASNS PE=1 SV=4	2	1	1	1	1.6	1.6	1.6	64.246	561	2.8074	391390	391390	0	0	0	0	0	0	0	0
RAT	B0BN85	Suppressor of G2 allele of SKP1 homolog	Sugt1	sp|B0BN85|SGT1_RAT Protein SGT1 homolog OS=Rattus norvegicus OX=10116 GN=Sugt1 PE=2 SV=1	1	1	1	1	6.8	6.8	6.8	38.09	336	3.0025	394000	0	394000	0	0	0	0	0	0	0
RAT	P40329	Arginine--tRNA ligase, cytoplasmic	Rars	sp|P40329|SYRC_RAT Arginine--tRNA ligase, cytoplasmic OS=Rattus norvegicus OX=10116 GN=Rars PE=1 SV=2	1	1	1	1	1.7	1.7	1.7	75.81	660	2.3268	424650	424650	0	0	0	0	0	0	0	0
RAT	O08651	D-3-phosphoglycerate dehydrogenase	Phgdh	sp|O08651|SERA_RAT D-3-phosphoglycerate dehydrogenase OS=Rattus norvegicus OX=10116 GN=Phgdh PE=1 SV=3	1	1	1	1	3	3	3	56.493	533	2.3938	433080	433080	0	0	0	0	0	0	0	0
RAT	Q9Z1M9;Q14683	Structural maintenance of chromosomes protein 1A	Smc1a;SMC1A	sp|Q9Z1M9|SMC1A_RAT Structural maintenance of chromosomes protein 1A OS=Rattus norvegicus OX=10116 GN=Smc1a PE=1 SV=1;sp|Q14683|SMC1A_HUMAN Structural maintenance of chromosomes protein 1A OS=Homo sapiens OX=9606 GN=SMC1A PE=1 SV=2	2	1	1	1	0.8	0.8	0.8	143.2	1233	2.2325	448310	448310	0	0	0	0	0	0	0	0
RAT	Q8VHU4	Elongator complex protein 1	Ikbkap	sp|Q8VHU4|ELP1_RAT Elongator complex protein 1 OS=Rattus norvegicus OX=10116 GN=Elp1 PE=2 SV=1	1	1	1	1	0.8	0.8	0.8	149.17	1331	2.374	472430	472430	0	0	0	0	0	0	0	0
RAT	Q5PQN0;P61601	Neurocalcin-delta	Ncald;NCALD	sp|Q5PQN0|NCALD_RAT Neurocalcin-delta OS=Rattus norvegicus OX=10116 GN=Ncald PE=1 SV=3;sp|P61601|NCALD_HUMAN Neurocalcin-delta OS=Homo sapiens OX=9606 GN=NCALD PE=1 SV=2	2	3	1	1	14	6.2	6.2	22.245	193	2.5552	523280	0	0	0	0	0	323610	75334	0	124340
RAT	Q80ZA5;Q6U841	Sodium-driven chloride bicarbonate exchanger	Slc4a10;SLC4A10	sp|Q80ZA5|S4A10_RAT Sodium-driven chloride bicarbonate exchanger OS=Rattus norvegicus OX=10116 GN=Slc4a10 PE=1 SV=1;sp|Q6U841|S4A10_HUMAN Sodium-driven chloride bicarbonate exchanger OS=Homo sapiens OX=9606 GN=SLC4A10 PE=2 SV=1	2	2	2	2	2.6	2.6	2.6	125.64	1117	4.0165	532040	0	0	0	348840	0	0	183200	0	0
RAT	Q9QZM6;Q9UI40;O54701;O60721	Sodium/potassium/calcium exchanger 1;Sodium/potassium/calcium exchanger 2	Slc24a1;SLC24A2;Slc24a2;SLC24A1	sp|Q9QZM6|NCKX1_RAT Sodium/potassium/calcium exchanger 1 OS=Rattus norvegicus OX=10116 GN=Slc24a1 PE=2 SV=1;sp|Q9UI40|NCKX2_HUMAN Sodium/potassium/calcium exchanger 2 OS=Homo sapiens OX=9606 GN=SLC24A2 PE=1 SV=1;sp|O54701|NCKX2_RAT Sodium/potassium/calcium	4	2	2	2	2.1	2.1	2.1	129.98	1181	5.0975	534070	301100	0	0	232970	0	0	0	0	0
RAT	Q641X8;P60228	Eukaryotic translation initiation factor 3 subunit E	Eif3e;EIF3E	sp|Q641X8|EIF3E_RAT Eukaryotic translation initiation factor 3 subunit E OS=Rattus norvegicus OX=10116 GN=Eif3e PE=2 SV=1;sp|P60228|EIF3E_HUMAN Eukaryotic translation initiation factor 3 subunit E OS=Homo sapiens OX=9606 GN=EIF3E PE=1 SV=1	2	1	1	1	2.9	2.9	2.9	52.22	445	3.2792	555250	135880	62728	90556	0	0	0	70446	112350	83286
RAT	Q62760	Mitochondrial import receptor subunit TOM20 homolog	Tomm20	sp|Q62760|TOM20_RAT Mitochondrial import receptor subunit TOM20 homolog OS=Rattus norvegicus OX=10116 GN=Tomm20 PE=1 SV=2	1	1	1	1	13.8	13.8	13.8	16.284	145	4.2157	564710	173450	80140	46911	0	0	0	32656	0	231560
RAT	Q9JKE3;Q8TAC9	Secretory carrier-associated membrane protein 5	Scamp5;SCAMP5	sp|Q9JKE3|SCAM5_RAT Secretory carrier-associated membrane protein 5 OS=Rattus norvegicus OX=10116 GN=Scamp5 PE=2 SV=1;sp|Q8TAC9|SCAM5_HUMAN Secretory carrier-associated membrane protein 5 OS=Homo sapiens OX=9606 GN=SCAMP5 PE=1 SV=1	2	1	1	1	4.7	4.7	4.7	26.098	235	3.1836	578170	0	0	0	0	0	0	578170	0	0
RAT	Q1HAQ0	Lysophosphatidylcholine acyltransferase 1	Lpcat1	sp|Q1HAQ0|PCAT1_RAT Lysophosphatidylcholine acyltransferase 1 OS=Rattus norvegicus OX=10116 GN=Lpcat1 PE=2 SV=2	1	1	1	1	4.1	4.1	4.1	59.761	534	3.2027	635600	0	0	382860	0	0	0	0	0	252740
RAT	Q63598;P13797	Plastin-3	Pls3;PLS3	sp|Q63598|PLST_RAT Plastin-3 OS=Rattus norvegicus OX=10116 GN=Pls3 PE=1 SV=2;sp|P13797|PLST_HUMAN Plastin-3 OS=Homo sapiens OX=9606 GN=PLS3 PE=1 SV=4	2	1	1	1	1.9	1.9	1.9	70.679	630	3.4542	636600	0	125070	167410	0	0	0	100720	69323	174070
RAT	Q63416	Inter-alpha-trypsin inhibitor heavy chain H3	Itih3	sp|Q63416|ITIH3_RAT Inter-alpha-trypsin inhibitor heavy chain H3 OS=Rattus norvegicus OX=10116 GN=Itih3 PE=2 SV=1	1	2	2	2	3	3	3	99.096	887	5.8271	642450	0	0	0	642450	0	0	0	0	0
RAT	Q3KR86	MICOS complex subunit Mic60	Immt	sp|Q3KR86|MIC60_RAT MICOS complex subunit Mic60 (Fragment) OS=Rattus norvegicus OX=10116 GN=Immt PE=1 SV=1	1	1	1	1	2.5	2.5	2.5	67.176	609	3.9836	778060	778060	0	0	0	0	0	0	0	0
RAT	Q9ERH3;Q9Y4E6	WD repeat-containing protein 7	Wdr7;WDR7	sp|Q9ERH3|WDR7_RAT WD repeat-containing protein 7 OS=Rattus norvegicus OX=10116 GN=Wdr7 PE=1 SV=1;sp|Q9Y4E6|WDR7_HUMAN WD repeat-containing protein 7 OS=Homo sapiens OX=9606 GN=WDR7 PE=1 SV=2	2	2	2	2	1.7	1.7	1.7	163.19	1488	4.2413	807360	468410	160030	40874	0	0	0	138040	0	0
RAT	Q9JHB5	Translin-associated protein X	Tsnax	sp|Q9JHB5|TSNAX_RAT Translin-associated protein X OS=Rattus norvegicus OX=10116 GN=Tsnax PE=1 SV=1	1	1	1	1	6.6	6.6	6.6	33.005	290	4.0408	834710	0	101070	304830	0	0	0	162940	0	265870
RAT	P0C2X9	Delta-1-pyrroline-5-carboxylate dehydrogenase, mitochondrial	Aldh4a1	sp|P0C2X9|AL4A1_RAT Delta-1-pyrroline-5-carboxylate dehydrogenase, mitochondrial OS=Rattus norvegicus OX=10116 GN=Aldh4a1 PE=1 SV=1	1	1	1	1	3.4	3.4	3.4	61.868	563	9.4843	851860	0	187180	183020	0	0	0	184190	0	297480
RAT	P25235	Dolichyl-diphosphooligosaccharide--protein glycosyltransferase subunit 2	Rpn2	sp|P25235|RPN2_RAT Dolichyl-diphosphooligosaccharide--protein glycosyltransferase subunit 2 OS=Rattus norvegicus OX=10116 GN=Rpn2 PE=2 SV=2	1	1	1	1	1.9	1.9	1.9	69.077	631	3.7224	915370	0	107030	275200	0	169480	0	267400	0	96265
RAT	O08873;Q8WXG6	MAP kinase-activating death domain protein	Madd;MADD	sp|O08873|MADD_RAT MAP kinase-activating death domain protein OS=Rattus norvegicus OX=10116 GN=Madd PE=1 SV=1;sp|Q8WXG6|MADD_HUMAN MAP kinase-activating death domain protein OS=Homo sapiens OX=9606 GN=MADD PE=1 SV=2	2	1	1	1	0.6	0.6	0.6	177.99	1602	2.7777	929510	455410	0	0	0	0	0	333370	0	140730
RAT	P62882;O14775	Guanine nucleotide-binding protein subunit beta-5	Gnb5;GNB5	sp|P62882|GNB5_RAT Guanine nucleotide-binding protein subunit beta-5 OS=Rattus norvegicus OX=10116 GN=Gnb5 PE=2 SV=1;sp|O14775|GNB5_HUMAN Guanine nucleotide-binding protein subunit beta-5 OS=Homo sapiens OX=9606 GN=GNB5 PE=1 SV=2	2	1	1	1	5.1	5.1	5.1	38.731	353	4.2949	940370	180540	0	0	0	0	0	89912	0	669910
RAT	D3ZHV2	Microtubule-actin cross-linking factor 1	Macf1	sp|D3ZHV2|MACF1_RAT Microtubule-actin cross-linking factor 1 OS=Rattus norvegicus OX=10116 GN=Macf1 PE=1 SV=1	2	3	3	3	0.7	0.7	0.7	619.59	5430	4.497	946710	222920	0	109760	103950	161660	0	118560	0	229860
RAT	Q08877	Dynamin-3	Dnm3	sp|Q08877|DYN3_RAT Dynamin-3 OS=Rattus norvegicus OX=10116 GN=Dnm3 PE=1 SV=2	1	6	1	1	8.1	1.8	1.8	97.913	869	-2	983170	983170	0	0	0	0	0	0	0	0
RAT	P62845;P62841	40S ribosomal protein S15	Rps15;RPS15	sp|P62845|RS15_RAT 40S ribosomal protein S15 OS=Rattus norvegicus OX=10116 GN=Rps15 PE=1 SV=2;sp|P62841|RS15_HUMAN 40S ribosomal protein S15 OS=Homo sapiens OX=9606 GN=RPS15 PE=1 SV=2	2	2	2	2	24.1	24.1	24.1	17.04	145	2.6294	994200	0	23748	293000	0	0	192470	53815	0	431170
RAT	B2RZ37	Receptor expression-enhancing protein 5	Reep5	sp|B2RZ37|REEP5_RAT Receptor expression-enhancing protein 5 OS=Rattus norvegicus OX=10116 GN=Reep5 PE=1 SV=1	1	1	1	1	5.3	5.3	5.3	21.431	189	3.1232	1016300	0	0	0	0	0	0	1016300	0	0
RAT	Q4V7A0	WD repeat-containing protein 61;WD repeat-containing protein 61, N-terminally processed	Wdr61	sp|Q4V7A0|WDR61_RAT WD repeat-containing protein 61 OS=Rattus norvegicus OX=10116 GN=Wdr61 PE=1 SV=1	1	1	1	1	5.2	5.2	5.2	33.746	305	6.4726	1050200	0	85116	0	0	0	0	0	0	965120
RAT	Q9QWN8	Spectrin beta chain, non-erythrocytic 2	Sptbn2	sp|Q9QWN8|SPTN2_RAT Spectrin beta chain, non-erythrocytic 2 OS=Rattus norvegicus OX=10116 GN=Sptbn2 PE=1 SV=2	1	7	2	2	2.9	0.9	0.9	271.06	2388	2.9994	1051100	276020	198650	246310	0	0	330130	0	0	0
RAT	P97612	Fatty-acid amide hydrolase 1	Faah	sp|P97612|FAAH1_RAT Fatty-acid amide hydrolase 1 OS=Rattus norvegicus OX=10116 GN=Faah PE=1 SV=1	1	1	1	1	3.1	3.1	3.1	63.356	579	2.4981	1093900	0	281020	257140	0	0	0	127320	249280	179160
RAT	Q68FS4;P28838	Cytosol aminopeptidase	Lap3;LAP3	sp|Q68FS4|AMPL_RAT Cytosol aminopeptidase OS=Rattus norvegicus OX=10116 GN=Lap3 PE=1 SV=1;sp|P28838|AMPL_HUMAN Cytosol aminopeptidase OS=Homo sapiens OX=9606 GN=LAP3 PE=1 SV=3	2	1	1	1	1.5	1.5	1.5	56.149	519	2.418	1108200	0	0	0	430120	223710	0	187190	0	267180
RAT	Q9Z244;P36959	GMP reductase 1	Gmpr;GMPR	sp|Q9Z244|GMPR1_RAT GMP reductase 1 OS=Rattus norvegicus OX=10116 GN=Gmpr PE=2 SV=1;sp|P36959|GMPR1_HUMAN GMP reductase 1 OS=Homo sapiens OX=9606 GN=GMPR PE=1 SV=1	2	1	1	1	4.3	4.3	4.3	37.488	345	4.1254	1140400	0	283320	176890	0	0	0	217210	131810	331180
RAT	Q9WVS2	Probable tRNA N6-adenosine threonylcarbamoyltransferase	Osgep	sp|Q9WVS2|OSGEP_RAT Probable tRNA N6-adenosine threonylcarbamoyltransferase OS=Rattus norvegicus OX=10116 GN=Osgep PE=2 SV=2	1	1	1	1	5.7	5.7	5.7	36.356	335	2.4086	1164700	0	0	161560	0	0	311020	0	273850	418250
RAT	P97576	GrpE protein homolog 1, mitochondrial	Grpel1	sp|P97576|GRPE1_RAT GrpE protein homolog 1, mitochondrial OS=Rattus norvegicus OX=10116 GN=Grpel1 PE=1 SV=2	1	1	1	1	5.1	5.1	5.1	24.297	217	2.8376	1166900	0	103790	126680	0	193860	0	231630	80998	429930
RAT	P22734	Catechol O-methyltransferase	Comt	sp|P22734|COMT_RAT Catechol O-methyltransferase OS=Rattus norvegicus OX=10116 GN=Comt PE=1 SV=2	1	2	2	2	12.1	12.1	12.1	29.597	264	3.8666	1178300	0	0	0	0	0	0	642930	0	535400
RAT	Q62718	Neurotrimin	Ntm	sp|Q62718|NTRI_RAT Neurotrimin OS=Rattus norvegicus OX=10116 GN=Ntm PE=1 SV=1	1	1	1	1	5.5	5.5	5.5	37.998	344	5.8163	1237800	0	0	0	0	0	1237800	0	0	0
RAT	P02524	Beta-crystallin B3;Beta-crystallin B3, N-terminally processed	Crybb3	sp|P02524|CRBB3_RAT Beta-crystallin B3 OS=Rattus norvegicus OX=10116 GN=Crybb3 PE=1 SV=5	1	1	1	1	7.6	7.6	7.6	24.334	211	8.4405	1264100	70517	0	0	0	0	0	1193600	0	0
RAT	Q4QQW4;Q13547;Q92769	Histone deacetylase 1;Histone deacetylase 2	Hdac1;HDAC1;HDAC2	sp|Q4QQW4|HDAC1_RAT Histone deacetylase 1 OS=Rattus norvegicus OX=10116 GN=Hdac1 PE=1 SV=1;sp|Q13547|HDAC1_HUMAN Histone deacetylase 1 OS=Homo sapiens OX=9606 GN=HDAC1 PE=1 SV=1;sp|Q92769|HDAC2_HUMAN Histone deacetylase 2 OS=Homo sapiens OX=9606 GN=HDAC2 P	3	1	1	1	2.5	2.5	2.5	55.092	482	2.2729	1353000	1353000	0	0	0	0	0	0	0	0
RAT	P48199	C-reactive protein	Crp	sp|P48199|CRP_RAT C-reactive protein OS=Rattus norvegicus OX=10116 GN=Crp PE=1 SV=1	1	1	1	1	5.2	5.2	5.2	25.468	230	4.3608	1396500	0	483310	0	131240	0	637080	0	0	144850
RAT	P61751	ADP-ribosylation factor 4	Arf4	sp|P61751|ARF4_RAT ADP-ribosylation factor 4 OS=Rattus norvegicus OX=10116 GN=Arf4 PE=2 SV=2	1	5	1	1	38.9	10	10	20.396	180	6.0431	1405600	290020	218190	0	0	261670	294580	0	92275	248870
RAT	O35052	Phosphatidate cytidylyltransferase 1	Cds1	sp|O35052|CDS1_RAT Phosphatidate cytidylyltransferase 1 OS=Rattus norvegicus OX=10116 GN=Cds1 PE=1 SV=2	1	1	1	1	3.9	3.9	3.9	52.969	461	5.761	1417400	0	0	809500	0	0	607860	0	0	0
RAT	Q6AZ83	Glucose-6-phosphatase 3	G6pc3	sp|Q6AZ83|G6PC3_RAT Glucose-6-phosphatase 3 OS=Rattus norvegicus OX=10116 GN=G6pc3 PE=2 SV=1	1	1	1	1	4.3	4.3	4.3	38.833	346	2.4435	1423900	0	198070	56330	0	421550	430780	0	96246	220890
RAT	P56574;P48735	Isocitrate dehydrogenase [NADP], mitochondrial	Idh2;IDH2	sp|P56574|IDHP_RAT Isocitrate dehydrogenase [NADP], mitochondrial OS=Rattus norvegicus OX=10116 GN=Idh2 PE=1 SV=2;sp|P48735|IDHP_HUMAN Isocitrate dehydrogenase [NADP], mitochondrial OS=Homo sapiens OX=9606 GN=IDH2 PE=1 SV=2	2	2	2	2	5.8	5.8	5.8	50.967	452	4.1169	1458400	662080	180170	227190	0	0	0	158390	0	230610
RAT	Q99PD4;Q92747	Actin-related protein 2/3 complex subunit 1A	Arpc1a;ARPC1A	sp|Q99PD4|ARC1A_RAT Actin-related protein 2/3 complex subunit 1A OS=Rattus norvegicus OX=10116 GN=Arpc1a PE=2 SV=1;sp|Q92747|ARC1A_HUMAN Actin-related protein 2/3 complex subunit 1A OS=Homo sapiens OX=9606 GN=ARPC1A PE=2 SV=2	2	1	1	1	4.6	4.6	4.6	41.599	370	2.9192	1509100	0	0	0	0	0	1509100	0	0	0
RAT	Q499T7;Q9Y6A4	Cilia- and flagella-associated protein 20	Cfap20;CFAP20	sp|Q499T7|CFA20_RAT Cilia- and flagella-associated protein 20 OS=Rattus norvegicus OX=10116 GN=Cfap20 PE=2 SV=1;sp|Q9Y6A4|CFA20_HUMAN Cilia- and flagella-associated protein 20 OS=Homo sapiens OX=9606 GN=CFAP20 PE=1 SV=1	2	1	1	1	5.5	5.5	5.5	19.132	164	-2	1509900	0	0	145180	457700	240830	326900	110750	68380	160180
RAT	P35332	Hippocalcin-like protein 4	Hpcal4	sp|P35332|HPCL4_RAT Hippocalcin-like protein 4 OS=Rattus norvegicus OX=10116 GN=Hpcal4 PE=2 SV=2	1	1	1	1	11	11	11	22.245	191	4.6159	1515700	0	0	0	521430	0	0	269370	0	724890
RAT	O08662;P42356	Phosphatidylinositol 4-kinase alpha	Pi4ka;PI4KA	sp|O08662|PI4KA_RAT Phosphatidylinositol 4-kinase alpha OS=Rattus norvegicus OX=10116 GN=Pi4ka PE=1 SV=2;sp|P42356|PI4KA_HUMAN Phosphatidylinositol 4-kinase alpha OS=Homo sapiens OX=9606 GN=PI4KA PE=1 SV=4	2	4	4	4	3.4	3.4	3.4	236.92	2096	10.463	1522600	339340	0	211340	379770	0	0	355830	0	236370
RAT	B5DFN2;O43865;Q96HN2	Adenosylhomocysteinase;Putative adenosylhomocysteinase 2;Putative adenosylhomocysteinase 3	Ahcyl1;AHCYL1;AHCYL2	sp|B5DFN2|SAHH2_RAT S-adenosylhomocysteine hydrolase-like protein 1 OS=Rattus norvegicus OX=10116 GN=Ahcyl1 PE=1 SV=2;sp|O43865|SAHH2_HUMAN S-adenosylhomocysteine hydrolase-like protein 1 OS=Homo sapiens OX=9606 GN=AHCYL1 PE=1 SV=2;sp|Q96HN2|SAHH3_HUMAN Ad	3	1	1	1	1.7	1.7	1.7	53.753	483	2.586	1564400	1564400	0	0	0	0	0	0	0	0
RAT	Q2TL32;Q5T4S7	E3 ubiquitin-protein ligase UBR4	Ubr4;UBR4	sp|Q2TL32|UBR4_RAT E3 ubiquitin-protein ligase UBR4 OS=Rattus norvegicus OX=10116 GN=Ubr4 PE=1 SV=2;sp|Q5T4S7|UBR4_HUMAN E3 ubiquitin-protein ligase UBR4 OS=Homo sapiens OX=9606 GN=UBR4 PE=1 SV=1	2	3	3	3	0.7	0.7	0.7	573.79	5194	4.9822	1578200	176330	0	0	133490	0	0	103350	72141	1092900
RAT	P0C219;Q14BN4	Sarcolemmal membrane-associated protein	Slmap;SLMAP	sp|P0C219|SLMAP_RAT Sarcolemmal membrane-associated protein OS=Rattus norvegicus OX=10116 GN=Slmap PE=1 SV=1;sp|Q14BN4|SLMAP_HUMAN Sarcolemmal membrane-associated protein OS=Homo sapiens OX=9606 GN=SLMAP PE=1 SV=1	2	2	2	2	2.1	2.1	2.1	98.223	858	3.2701	1624400	0	0	0	0	1624400	0	0	0	0
RAT	Q64560;P29144	Tripeptidyl-peptidase 2	Tpp2;TPP2	sp|Q64560|TPP2_RAT Tripeptidyl-peptidase 2 OS=Rattus norvegicus OX=10116 GN=Tpp2 PE=2 SV=3;sp|P29144|TPP2_HUMAN Tripeptidyl-peptidase 2 OS=Homo sapiens OX=9606 GN=TPP2 PE=1 SV=4	2	2	2	2	2.4	2.4	2.4	138.29	1249	5.8384	1633800	0	0	0	492960	201500	939320	0	0	0
RAT	P05942	Protein S100-A4	S100a4	sp|P05942|S10A4_RAT Protein S100-A4 OS=Rattus norvegicus OX=10116 GN=S100a4 PE=2 SV=1	1	2	2	2	16.8	16.8	16.8	11.776	101	5.7418	1689700	390010	173440	122770	0	262440	100100	20518	92660	527740
RAT	P36201	Cysteine-rich protein 2	Crip2	sp|P36201|CRIP2_RAT Cysteine-rich protein 2 OS=Rattus norvegicus OX=10116 GN=Crip2 PE=2 SV=1	1	1	1	1	15.4	15.4	15.4	22.696	208	9.8739	1697200	0	0	0	1697200	0	0	0	0	0
RAT	Q7TQ82	28S ribosomal protein S10, mitochondrial	Mrps10	sp|Q7TQ82|RT10_RAT 28S ribosomal protein S10, mitochondrial OS=Rattus norvegicus OX=10116 GN=Mrps10 PE=2 SV=1	1	2	2	2	11.6	11.6	11.6	17.96	155	2.2136	1717800	0	0	0	840450	262370	0	0	614990	0
RAT	P31977	Ezrin	Ezr	sp|P31977|EZRI_RAT Ezrin OS=Rattus norvegicus OX=10116 GN=Ezr PE=1 SV=3	1	6	1	1	10.1	2.9	2.9	69.39	586	5.879	1719700	280390	144060	625990	0	197330	0	328810	0	143080
RAT	Q62638;Q92896	Golgi apparatus protein 1	Glg1;GLG1	sp|Q62638|GSLG1_RAT Golgi apparatus protein 1 OS=Rattus norvegicus OX=10116 GN=Glg1 PE=1 SV=1;sp|Q92896|GSLG1_HUMAN Golgi apparatus protein 1 OS=Homo sapiens OX=9606 GN=GLG1 PE=1 SV=2	2	1	1	1	0.9	0.9	0.9	133.56	1171	2.8787	1734500	0	227660	406550	0	297020	0	0	351180	452080
RAT	Q8VH49	HIG1 domain family member 1A, mitochondrial	Higd1a	sp|Q8VH49|HIG1A_RAT HIG1 domain family member 1A, mitochondrial OS=Rattus norvegicus OX=10116 GN=Higd1a PE=1 SV=2	1	1	1	1	23.7	23.7	23.7	10.301	93	2.2853	1752700	0	189800	196110	322490	237080	0	76547	204420	526220
RAT	P62628	Dynein light chain roadblock-type 1	Dynlrb1	sp|P62628|DLRB1_RAT Dynein light chain roadblock-type 1 OS=Rattus norvegicus OX=10116 GN=Dynlrb1 PE=1 SV=3	1	1	1	1	12.5	12.5	12.5	10.99	96	3.2914	1772000	0	0	0	0	0	565820	385410	206960	613850
RAT	P48037	Annexin A6	Anxa6	sp|P48037|ANXA6_RAT Annexin A6 OS=Rattus norvegicus OX=10116 GN=Anxa6 PE=1 SV=2	1	1	1	1	2.4	2.4	2.4	75.753	673	5.7664	1785100	384200	231060	444990	724880	0	0	0	0	0
RAT	Q9Z336;P63172	Dynein light chain Tctex-type 1	Dynlt1;DYNLT1	sp|Q9Z336|DYLT1_RAT Dynein light chain Tctex-type 1 OS=Rattus norvegicus OX=10116 GN=Dynlt1 PE=1 SV=1;sp|P63172|DYLT1_HUMAN Dynein light chain Tctex-type 1 OS=Homo sapiens OX=9606 GN=DYNLT1 PE=1 SV=1	2	1	1	1	15.9	15.9	15.9	12.452	113	14.271	1793700	182550	208910	285190	349330	0	344770	104910	0	318030
RAT	P11506	Plasma membrane calcium-transporting ATPase 2	Atp2b2	sp|P11506|AT2B2_RAT Plasma membrane calcium-transporting ATPase 2 OS=Rattus norvegicus OX=10116 GN=Atp2b2 PE=1 SV=2	1	5	1	1	6	1.7	1.7	136.81	1243	3.7871	1826900	486750	201810	380010	0	0	0	322250	0	436110
RAT	P0DJJ3	SH3-containing GRB2-like protein 3-interacting protein 1	Sgip1	sp|P0DJJ3|SGIP1_RAT SH3-containing GRB2-like protein 3-interacting protein 1 OS=Rattus norvegicus OX=10116 GN=Sgip1 PE=1 SV=1	1	1	1	1	2.2	2.2	2.2	88.584	827	4.4909	1876200	0	273310	320790	737640	0	0	430670	0	113810
RAT	P16290	Phosphoglycerate mutase 2	Pgam2	sp|P16290|PGAM2_RAT Phosphoglycerate mutase 2 OS=Rattus norvegicus OX=10116 GN=Pgam2 PE=1 SV=2	1	5	1	1	19.8	7.1	7.1	28.755	253	-2	1897100	0	0	0	0	1501300	304720	0	91002	0
RAT	Q6LED0;P68431;Q16695;Q6NXT2	Histone H3.1;Histone H3.1t;Histone H3.3C	HIST1H3A;HIST3H3;H3F3C	sp|Q6LED0|H31_RAT Histone H3.1 OS=Rattus norvegicus OX=10116 PE=1 SV=3;sp|P68431|H31_HUMAN Histone H3.1 OS=Homo sapiens OX=9606 GN=HIST1H3A PE=1 SV=2;sp|Q16695|H31T_HUMAN Histone H3.1t OS=Homo sapiens OX=9606 GN=HIST3H3 PE=1 SV=3;sp|Q6NXT2|H3C_HUMAN Histon	4	4	1	1	40.4	23.5	23.5	15.404	136	10.363	2007700	0	1406400	502590	0	0	0	0	98630	0
RAT	Q711G3	Isoamyl acetate-hydrolyzing esterase 1 homolog	Iah1	sp|Q711G3|IAH1_RAT Isoamyl acetate-hydrolyzing esterase 1 homolog OS=Rattus norvegicus OX=10116 GN=Iah1 PE=2 SV=2	1	2	2	2	12.9	12.9	12.9	28.004	249	4.3589	2045600	0	270740	371390	684360	459390	87949	0	171730	0
RAT	P63088;P36873;P62138;P62136	Serine/threonine-protein phosphatase PP1-gamma catalytic subunit;Serine/threonine-protein phosphatase PP1-alpha catalytic subunit	Ppp1cc;PPP1CC;Ppp1ca;PPP1CA	sp|P63088|PP1G_RAT Serine/threonine-protein phosphatase PP1-gamma catalytic subunit OS=Rattus norvegicus OX=10116 GN=Ppp1cc PE=1 SV=1;sp|P36873|PP1G_HUMAN Serine/threonine-protein phosphatase PP1-gamma catalytic subunit OS=Homo sapiens OX=9606 GN=PPP1CC PE	4	5	1	1	21.1	6.8	6.8	36.983	323	3.0951	2047400	542670	0	436760	0	0	0	297290	0	770630
RAT	Q66H80;P48444	Coatomer subunit delta	Arcn1;ARCN1	sp|Q66H80|COPD_RAT Coatomer subunit delta OS=Rattus norvegicus OX=10116 GN=Arcn1 PE=2 SV=1;sp|P48444|COPD_HUMAN Coatomer subunit delta OS=Homo sapiens OX=9606 GN=ARCN1 PE=1 SV=1	2	2	2	2	4.3	4.3	4.3	57.199	511	4.7821	2148400	0	286190	412120	87139	180400	528750	0	167060	486790
RAT	Q4FZT9;Q13200	26S proteasome non-ATPase regulatory subunit 2	Psmd2;PSMD2	sp|Q4FZT9|PSMD2_RAT 26S proteasome non-ATPase regulatory subunit 2 OS=Rattus norvegicus OX=10116 GN=Psmd2 PE=1 SV=1;sp|Q13200|PSMD2_HUMAN 26S proteasome non-ATPase regulatory subunit 2 OS=Homo sapiens OX=9606 GN=PSMD2 PE=1 SV=3	2	2	2	2	4.1	4.1	4.1	100.19	908	6.1653	2150500	1148700	0	0	0	0	0	1001800	0	0
RAT	G3V7W1;O75340	Programmed cell death protein 6	Pdcd6;PDCD6	sp|G3V7W1|PDCD6_RAT Programmed cell death protein 6 OS=Rattus norvegicus OX=10116 GN=Pdcd6 PE=2 SV=1;sp|O75340|PDCD6_HUMAN Programmed cell death protein 6 OS=Homo sapiens OX=9606 GN=PDCD6 PE=1 SV=1	2	1	1	1	6.8	6.8	6.8	21.904	191	2.9092	2158000	0	215060	284730	377000	222700	520640	159070	0	378800
RAT	Q8VI04	Isoaspartyl peptidase/L-asparaginase;Isoaspartyl peptidase/L-asparaginase alpha chain;Isoaspartyl peptidase/L-asparaginase beta chain	Asrgl1	sp|Q8VI04|ASGL1_RAT Isoaspartyl peptidase/L-asparaginase OS=Rattus norvegicus OX=10116 GN=Asrgl1 PE=1 SV=1	1	1	1	1	3	3	3	34.41	333	2.5522	2172900	391730	0	271670	208240	0	366500	219330	87723	627750
RAT	Q923V8;O60613	15 kDa selenoprotein	Sep15;SEP15	sp|Q923V8|SEP15_RAT Selenoprotein F OS=Rattus norvegicus OX=10116 GN=Selenof PE=1 SV=3;sp|O60613|SEP15_HUMAN Selenoprotein F OS=Homo sapiens OX=9606 GN=SELENOF PE=1 SV=4	2	1	1	1	9.9	9.9	9.9	17.822	162	5.7424	2200300	345270	321640	242130	355400	215810	211180	0	91848	417020
RAT	Q9QZA2;Q8WUM4	Programmed cell death 6-interacting protein	Pdcd6ip;PDCD6IP	sp|Q9QZA2|PDC6I_RAT Programmed cell death 6-interacting protein OS=Rattus norvegicus OX=10116 GN=Pdcd6ip PE=1 SV=2;sp|Q8WUM4|PDC6I_HUMAN Programmed cell death 6-interacting protein OS=Homo sapiens OX=9606 GN=PDCD6IP PE=1 SV=1	2	2	2	2	3	3	3	96.63	873	8.8021	2219900	377920	357330	546860	0	0	0	235960	255010	446790
RAT	Q9WVK7	Hydroxyacyl-coenzyme A dehydrogenase, mitochondrial	Hadh	sp|Q9WVK7|HCDH_RAT Hydroxyacyl-coenzyme A dehydrogenase, mitochondrial OS=Rattus norvegicus OX=10116 GN=Hadh PE=2 SV=1	1	1	1	1	3.5	3.5	3.5	34.447	314	3.469	2230500	832280	0	278930	0	0	0	712330	0	406950
RAT	Q497B0	Omega-amidase NIT2	Nit2	sp|Q497B0|NIT2_RAT Omega-amidase NIT2 OS=Rattus norvegicus OX=10116 GN=Nit2 PE=1 SV=1	1	1	1	1	4.3	4.3	4.3	30.701	276	3.1414	2236700	0	240300	144410	787670	645580	418730	0	0	0
RAT	Q5I0P2	Glycine cleavage system H protein, mitochondrial	Gcsh	sp|Q5I0P2|GCSH_RAT Glycine cleavage system H protein, mitochondrial OS=Rattus norvegicus OX=10116 GN=Gcsh PE=2 SV=1	1	1	1	1	17.6	17.6	17.6	18.485	170	5.8167	2247400	264420	244640	533230	0	0	469210	206650	152020	377260
RAT	P36407;P36406	E3 ubiquitin-protein ligase TRIM23	Trim23;TRIM23	sp|P36407|TRI23_RAT E3 ubiquitin-protein ligase TRIM23 OS=Rattus norvegicus OX=10116 GN=Trim23 PE=2 SV=2;sp|P36406|TRI23_HUMAN E3 ubiquitin-protein ligase TRIM23 OS=Homo sapiens OX=9606 GN=TRIM23 PE=1 SV=1	2	1	1	1	1.7	1.7	1.7	63.892	573	2.3224	2276900	0	337120	0	995070	368490	214470	260500	101290	0
RAT	P12369;P31323	cAMP-dependent protein kinase type II-beta regulatory subunit	Prkar2b;PRKAR2B	sp|P12369|KAP3_RAT cAMP-dependent protein kinase type II-beta regulatory subunit OS=Rattus norvegicus OX=10116 GN=Prkar2b PE=1 SV=3;sp|P31323|KAP3_HUMAN cAMP-dependent protein kinase type II-beta regulatory subunit OS=Homo sapiens OX=9606 GN=PRKAR2B PE=1 S	2	3	1	1	10.8	3.8	3.8	46.122	416	2.4759	2278700	322930	296560	0	1007100	314970	0	0	116330	220760
RAT	Q91XU8	Phosphatidate cytidylyltransferase 2	Cds2	sp|Q91XU8|CDS2_RAT Phosphatidate cytidylyltransferase 2 OS=Rattus norvegicus OX=10116 GN=Cds2 PE=1 SV=1	1	1	1	1	3.8	3.8	3.8	51.322	443	3.6384	2304200	0	400070	630500	0	0	0	480240	0	793430
RAT	Q66HR2;Q15691	Microtubule-associated protein RP/EB family member 1	Mapre1;MAPRE1	sp|Q66HR2|MARE1_RAT Microtubule-associated protein RP/EB family member 1 OS=Rattus norvegicus OX=10116 GN=Mapre1 PE=1 SV=3;sp|Q15691|MARE1_HUMAN Microtubule-associated protein RP/EB family member 1 OS=Homo sapiens OX=9606 GN=MAPRE1 PE=1 SV=3	2	1	1	1	4.5	4.5	4.5	30.004	268	5.9803	2319400	0	139060	344180	0	0	800410	181940	113250	740580
RAT	Q62639;Q15382	GTP-binding protein Rheb	Rheb;RHEB	sp|Q62639|RHEB_RAT GTP-binding protein Rheb OS=Rattus norvegicus OX=10116 GN=Rheb PE=1 SV=1;sp|Q15382|RHEB_HUMAN GTP-binding protein Rheb OS=Homo sapiens OX=9606 GN=RHEB PE=1 SV=1	2	1	1	1	8.7	8.7	8.7	20.479	184	3.7218	2352400	0	222740	359520	298930	384070	284010	365540	0	437630
RAT	Q63797;Q06323	Proteasome activator complex subunit 1	Psme1;PSME1	sp|Q63797|PSME1_RAT Proteasome activator complex subunit 1 OS=Rattus norvegicus OX=10116 GN=Psme1 PE=2 SV=1;sp|Q06323|PSME1_HUMAN Proteasome activator complex subunit 1 OS=Homo sapiens OX=9606 GN=PSME1 PE=1 SV=1	2	1	1	1	4.8	4.8	4.8	28.577	249	3.4767	2424000	0	254140	219690	397210	0	762210	174290	119090	497360
RAT	Q4FZX7	Signal recognition particle receptor subunit beta	Srprb	sp|Q4FZX7|SRPRB_RAT Signal recognition particle receptor subunit beta OS=Rattus norvegicus OX=10116 GN=Srprb PE=2 SV=1	1	1	1	1	6.3	6.3	6.3	29.569	269	3.0864	2445200	0	272510	316970	446720	360770	0	361400	0	686880
RAT	P27615	Lysosome membrane protein 2	Scarb2	sp|P27615|SCRB2_RAT Lysosome membrane protein 2 OS=Rattus norvegicus OX=10116 GN=Scarb2 PE=1 SV=2	1	1	1	1	4	4	4	54.09	478	9.4256	2549500	0	261590	868710	0	0	509530	0	282250	627440
RAT	Q498U4;P82979	SAP domain-containing ribonucleoprotein	Sarnp;SARNP	sp|Q498U4|SARNP_RAT SAP domain-containing ribonucleoprotein OS=Rattus norvegicus OX=10116 GN=Sarnp PE=1 SV=3;sp|P82979|SARNP_HUMAN SAP domain-containing ribonucleoprotein OS=Homo sapiens OX=9606 GN=SARNP PE=1 SV=3	2	1	1	1	4.8	4.8	4.8	23.605	210	3.2278	2561700	0	0	1045400	789650	726570	0	0	0	0
RAT	P21775;P07871;P09110	3-ketoacyl-CoA thiolase A, peroxisomal;3-ketoacyl-CoA thiolase B, peroxisomal;3-ketoacyl-CoA thiolase, peroxisomal	Acaa1a;Acaa1b;ACAA1	sp|P21775|THIKA_RAT 3-ketoacyl-CoA thiolase A, peroxisomal OS=Rattus norvegicus OX=10116 GN=Acaa1a PE=1 SV=2;sp|P07871|THIKB_RAT 3-ketoacyl-CoA thiolase B, peroxisomal OS=Rattus norvegicus OX=10116 GN=Acaa1b PE=1 SV=2;sp|P09110|THIK_HUMAN 3-ketoacyl-CoA th	3	2	2	2	7.8	7.8	7.8	43.833	424	5.3432	2569700	470420	85164	481570	304280	181160	0	500150	62469	484500
RAT	P35467;P23297	Protein S100-A1	S100a1;S100A1	sp|P35467|S10A1_RAT Protein S100-A1 OS=Rattus norvegicus OX=10116 GN=S100a1 PE=1 SV=3;sp|P23297|S10A1_HUMAN Protein S100-A1 OS=Homo sapiens OX=9606 GN=S100A1 PE=1 SV=2	2	2	2	2	38.3	38.3	38.3	10.56	94	20.73	2654500	387960	218660	350030	253350	156890	209560	177580	267120	633310
RAT	P61203;P61201	COP9 signalosome complex subunit 2	Cops2;COPS2	sp|P61203|CSN2_RAT COP9 signalosome complex subunit 2 OS=Rattus norvegicus OX=10116 GN=Cops2 PE=1 SV=1;sp|P61201|CSN2_HUMAN COP9 signalosome complex subunit 2 OS=Homo sapiens OX=9606 GN=COPS2 PE=1 SV=1	2	1	1	1	3.8	3.8	3.8	51.596	443	2.3893	2656600	0	0	173820	1258700	454620	490670	0	0	278810
RAT	Q99ML5	Prenylcysteine oxidase	Pcyox1	sp|Q99ML5|PCYOX_RAT Prenylcysteine oxidase OS=Rattus norvegicus OX=10116 GN=Pcyox1 PE=1 SV=1	1	2	2	2	7.9	7.9	7.9	56.287	504	2.566	2677900	0	787920	0	0	425200	0	839070	314590	311090
RAT	P14881;P05813	Beta-crystallin A3;Beta-crystallin A3, isoform A1, Delta4 form;Beta-crystallin A3, isoform A1, Delta7 form;Beta-crystallin A3, isoform A1, Delta8 form	Cryba1;CRYBA1	sp|P14881|CRBA1_RAT Beta-crystallin A3 OS=Rattus norvegicus OX=10116 GN=Cryba1 PE=1 SV=2;sp|P05813|CRBA1_HUMAN Beta-crystallin A3 OS=Homo sapiens OX=9606 GN=CRYBA1 PE=1 SV=4	2	2	2	2	12.1	12.1	12.1	25.27	215	10.85	2692500	120760	0	0	0	0	0	2571800	0	0
RAT	Q4G061;P55884	Eukaryotic translation initiation factor 3 subunit B	Eif3b;EIF3B	sp|Q4G061|EIF3B_RAT Eukaryotic translation initiation factor 3 subunit B OS=Rattus norvegicus OX=10116 GN=Eif3b PE=1 SV=1;sp|P55884|EIF3B_HUMAN Eukaryotic translation initiation factor 3 subunit B OS=Homo sapiens OX=9606 GN=EIF3B PE=1 SV=3	2	1	1	1	1.6	1.6	1.6	90.91	797	2.8732	2742100	0	374140	764080	0	393950	0	0	298820	911080
RAT	Q63524;Q15363	Transmembrane emp24 domain-containing protein 2	Tmed2;TMED2	sp|Q63524|TMED2_RAT Transmembrane emp24 domain-containing protein 2 OS=Rattus norvegicus OX=10116 GN=Tmed2 PE=1 SV=1;sp|Q15363|TMED2_HUMAN Transmembrane emp24 domain-containing protein 2 OS=Homo sapiens OX=9606 GN=TMED2 PE=1 SV=1	2	1	1	1	6.5	6.5	6.5	22.733	201	4.0816	2762800	0	241940	226790	735590	428490	612770	74175	129010	314010
RAT	Q5XIK2;Q9Y320	Thioredoxin-related transmembrane protein 2	Tmx2;TMX2	sp|Q5XIK2|TMX2_RAT Thioredoxin-related transmembrane protein 2 OS=Rattus norvegicus OX=10116 GN=Tmx2 PE=2 SV=1;sp|Q9Y320|TMX2_HUMAN Thioredoxin-related transmembrane protein 2 OS=Homo sapiens OX=9606 GN=TMX2 PE=1 SV=1	2	2	2	2	9.2	9.2	9.2	33.865	295	5.1309	2764300	0	222610	192880	465660	700860	615350	370890	195990	0
RAT	O35095;Q9UBB6	Neurochondrin	Ncdn;NCDN	sp|O35095|NCDN_RAT Neurochondrin OS=Rattus norvegicus OX=10116 GN=Ncdn PE=1 SV=2;sp|Q9UBB6|NCDN_HUMAN Neurochondrin OS=Homo sapiens OX=9606 GN=NCDN PE=1 SV=1	2	3	3	3	4.7	4.7	4.7	78.923	729	8.5403	2775200	1268400	78331	0	756650	96934	0	574870	0	0
RAT	Q68FS2;Q9BT78	COP9 signalosome complex subunit 4	Cops4;COPS4	sp|Q68FS2|CSN4_RAT COP9 signalosome complex subunit 4 OS=Rattus norvegicus OX=10116 GN=Cops4 PE=1 SV=1;sp|Q9BT78|CSN4_HUMAN COP9 signalosome complex subunit 4 OS=Homo sapiens OX=9606 GN=COPS4 PE=1 SV=1	2	2	2	2	8.4	8.4	8.4	46.289	406	5.4369	2775700	1133900	89157	495290	0	0	0	240310	154290	662690
RAT	Q5M827	Pirin	Pir	sp|Q5M827|PIR_RAT Pirin OS=Rattus norvegicus OX=10116 GN=Pir PE=1 SV=1	1	1	1	1	4.1	4.1	4.1	32.178	291	3.6482	2780300	0	556740	482220	0	461930	782020	161530	0	335840
RAT	Q64640	Adenosine kinase	Adk	sp|Q64640|ADK_RAT Adenosine kinase OS=Rattus norvegicus OX=10116 GN=Adk PE=1 SV=3	1	1	1	1	4.4	4.4	4.4	40.133	361	4.906	2837900	461960	475390	180590	1025000	582510	0	112470	0	0
RAT	Q63941;P20337	Ras-related protein Rab-3B	Rab3b;RAB3B	sp|Q63941|RAB3B_RAT Ras-related protein Rab-3B OS=Rattus norvegicus OX=10116 GN=Rab3b PE=1 SV=2;sp|P20337|RAB3B_HUMAN Ras-related protein Rab-3B OS=Homo sapiens OX=9606 GN=RAB3B PE=1 SV=2	2	2	1	1	12.3	8.7	8.7	24.785	219	13.375	2877800	0	237210	518080	0	0	841380	331230	158370	791510
RAT	P52873;P11498	Pyruvate carboxylase, mitochondrial	Pc;PC	sp|P52873|PYC_RAT Pyruvate carboxylase, mitochondrial OS=Rattus norvegicus OX=10116 GN=Pc PE=1 SV=2;sp|P11498|PYC_HUMAN Pyruvate carboxylase, mitochondrial OS=Homo sapiens OX=9606 GN=PC PE=1 SV=2	2	2	2	2	3.2	3.2	3.2	129.78	1178	2.8197	2889100	419340	234070	0	1171900	288810	0	775020	0	0
RAT	P11348;P09417	Dihydropteridine reductase	Qdpr;QDPR	sp|P11348|DHPR_RAT Dihydropteridine reductase OS=Rattus norvegicus OX=10116 GN=Qdpr PE=1 SV=1;sp|P09417|DHPR_HUMAN Dihydropteridine reductase OS=Homo sapiens OX=9606 GN=QDPR PE=1 SV=2	2	3	3	3	13.7	13.7	13.7	25.552	241	64.203	2921100	0	70264	0	0	797190	2053700	0	0	0
RAT	P34926;P78559	Microtubule-associated protein 1A;MAP1A heavy chain;MAP1 light chain LC2	Map1a;MAP1A	sp|P34926|MAP1A_RAT Microtubule-associated protein 1A OS=Rattus norvegicus OX=10116 GN=Map1a PE=1 SV=1;sp|P78559|MAP1A_HUMAN Microtubule-associated protein 1A OS=Homo sapiens OX=9606 GN=MAP1A PE=1 SV=6	2	5	3	3	2.3	1.5	1.5	299.53	2774	4.4291	2936700	1265000	62534	184020	434390	0	0	730980	0	259790
RAT	O08589;O00168	Phospholemman	Fxyd1;FXYD1	sp|O08589|PLM_RAT Phospholemman OS=Rattus norvegicus OX=10116 GN=Fxyd1 PE=1 SV=2;sp|O00168|PLM_HUMAN Phospholemman OS=Homo sapiens OX=9606 GN=FXYD1 PE=1 SV=2	2	1	1	1	13	13	13	10.365	92	3.168	2993400	1013600	0	0	688070	504700	302430	39312	0	445270
RAT	Q63570;P43686	26S protease regulatory subunit 6B	Psmc4;PSMC4	sp|Q63570|PRS6B_RAT 26S proteasome regulatory subunit 6B OS=Rattus norvegicus OX=10116 GN=Psmc4 PE=1 SV=1;sp|P43686|PRS6B_HUMAN 26S proteasome regulatory subunit 6B OS=Homo sapiens OX=9606 GN=PSMC4 PE=1 SV=2	2	1	1	1	4.3	4.3	4.3	47.408	418	9.979	3103200	605470	815500	0	0	0	0	579920	0	1102300
RAT	Q5XHY5;P26639;A2RTX5	Threonine--tRNA ligase, cytoplasmic;Probable threonine--tRNA ligase 2, cytoplasmic	Tars;TARS;TARSL2	sp|Q5XHY5|SYTC_RAT Threonine--tRNA ligase, cytoplasmic OS=Rattus norvegicus OX=10116 GN=Tars PE=1 SV=1;sp|P26639|SYTC_HUMAN Threonine--tRNA ligase, cytoplasmic OS=Homo sapiens OX=9606 GN=TARS PE=1 SV=3;sp|A2RTX5|SYTC2_HUMAN Probable threonine--tRNA ligase	3	2	2	2	3	3	3	80.575	695	6.1602	3142400	1386100	104400	202570	0	332090	0	523940	245770	347590
RAT	Q641Y0;P39656	Dolichyl-diphosphooligosaccharide--protein glycosyltransferase 48 kDa subunit	Ddost;DDOST	sp|Q641Y0|OST48_RAT Dolichyl-diphosphooligosaccharide--protein glycosyltransferase 48 kDa subunit OS=Rattus norvegicus OX=10116 GN=Ddost PE=2 SV=1;sp|P39656|OST48_HUMAN Dolichyl-diphosphooligosaccharide--protein glycosyltransferase 48 kDa subunit OS=Homo s	2	2	2	2	5	5	5	48.895	441	4.4732	3161400	0	234600	297760	1123500	342260	673370	489920	0	0
RAT	Q62940;P46934	E3 ubiquitin-protein ligase NEDD4	Nedd4;NEDD4	sp|Q62940|NEDD4_RAT E3 ubiquitin-protein ligase NEDD4 OS=Rattus norvegicus OX=10116 GN=Nedd4 PE=1 SV=1;sp|P46934|NEDD4_HUMAN E3 ubiquitin-protein ligase NEDD4 OS=Homo sapiens OX=9606 GN=NEDD4 PE=1 SV=4	2	1	1	1	1.5	1.5	1.5	102.39	887	3.6808	3189900	606530	656450	583060	81483	0	0	410980	0	851380
RAT	Q66X93;Q7KZF4	Staphylococcal nuclease domain-containing protein 1	Snd1;SND1	sp|Q66X93|SND1_RAT Staphylococcal nuclease domain-containing protein 1 OS=Rattus norvegicus OX=10116 GN=Snd1 PE=1 SV=1;sp|Q7KZF4|SND1_HUMAN Staphylococcal nuclease domain-containing protein 1 OS=Homo sapiens OX=9606 GN=SND1 PE=1 SV=1	2	1	1	1	2.3	2.3	2.3	101.95	909	2.8447	3198500	0	653930	676820	0	506630	0	0	0	1361100
RAT	P97686;Q92823	Neuronal cell adhesion molecule	Nrcam;NRCAM	sp|P97686|NRCAM_RAT Neuronal cell adhesion molecule OS=Rattus norvegicus OX=10116 GN=Nrcam PE=1 SV=2;sp|Q92823|NRCAM_HUMAN Neuronal cell adhesion molecule OS=Homo sapiens OX=9606 GN=NRCAM PE=1 SV=3	2	1	1	1	1.2	1.2	1.2	133.91	1214	4.5205	3244200	0	0	1093300	0	574510	811450	304530	460400	0
RAT	P61212;P40616	ADP-ribosylation factor-like protein 1	Arl1;ARL1	sp|P61212|ARL1_RAT ADP-ribosylation factor-like protein 1 OS=Rattus norvegicus OX=10116 GN=Arl1 PE=1 SV=1;sp|P40616|ARL1_HUMAN ADP-ribosylation factor-like protein 1 OS=Homo sapiens OX=9606 GN=ARL1 PE=1 SV=1	2	1	1	1	6.1	6.1	6.1	20.411	181	2.8528	3275600	0	250390	601530	803070	367920	637470	615200	0	0
RAT	P69060	N-acylneuraminate cytidylyltransferase	Cmas	sp|P69060|NEUA_RAT N-acylneuraminate cytidylyltransferase OS=Rattus norvegicus OX=10116 GN=Cmas PE=2 SV=1	1	1	1	1	2.8	2.8	2.8	48.129	432	3.2029	3291100	0	258620	926530	744760	415000	0	383540	160040	402660
RAT	P61805;P61803	Dolichyl-diphosphooligosaccharide--protein glycosyltransferase subunit DAD1	Dad1;DAD1	sp|P61805|DAD1_RAT Dolichyl-diphosphooligosaccharide--protein glycosyltransferase subunit DAD1 OS=Rattus norvegicus OX=10116 GN=Dad1 PE=3 SV=3;sp|P61803|DAD1_HUMAN Dolichyl-diphosphooligosaccharide--protein glycosyltransferase subunit DAD1 OS=Homo sapiens	2	1	1	1	10.6	10.6	10.6	12.497	113	3.0837	3307800	497880	247190	525270	405760	329730	381840	201270	246120	472710
RAT	P19527;P07196	Neurofilament light polypeptide	Nefl;NEFL	sp|P19527|NFL_RAT Neurofilament light polypeptide OS=Rattus norvegicus OX=10116 GN=Nefl PE=1 SV=3;sp|P07196|NFL_HUMAN Neurofilament light polypeptide OS=Homo sapiens OX=9606 GN=NEFL PE=1 SV=3	2	2	1	1	3.5	1.8	1.8	61.335	542	2.9467	3345100	0	0	0	1228600	367690	537590	390510	304330	516390
RAT	P62850;P62847	40S ribosomal protein S24	Rps24;RPS24	sp|P62850|RS24_RAT 40S ribosomal protein S24 OS=Rattus norvegicus OX=10116 GN=Rps24 PE=2 SV=1;sp|P62847|RS24_HUMAN 40S ribosomal protein S24 OS=Homo sapiens OX=9606 GN=RPS24 PE=1 SV=1	2	1	1	1	9	9	9	15.423	133	3.0954	3393400	483590	453020	152330	1123200	378020	227710	45149	334130	196220
RAT	P09034;P00966	Argininosuccinate synthase	Ass1;ASS1	sp|P09034|ASSY_RAT Argininosuccinate synthase OS=Rattus norvegicus OX=10116 GN=Ass1 PE=1 SV=1;sp|P00966|ASSY_HUMAN Argininosuccinate synthase OS=Homo sapiens OX=9606 GN=ASS1 PE=1 SV=2	2	1	1	1	3.9	3.9	3.9	46.496	412	3.0063	3408600	0	350370	0	636700	658840	0	527810	315940	918940
RAT	Q9JJM9;Q99719	Septin-5	Sept5;SEPT5	sp|Q9JJM9|SEPT5_RAT Septin-5 OS=Rattus norvegicus OX=10116 GN=Sept5 PE=1 SV=2;sp|Q99719|SEPT5_HUMAN Septin-5 OS=Homo sapiens OX=9606 GN=SEPT5 PE=1 SV=1	2	1	1	1	3.8	3.8	3.8	42.852	369	5.0728	3443500	0	744300	0	1222500	731070	0	745640	0	0
RAT	Q5XID1	Anamorsin	Ciapin1	sp|Q5XID1|CPIN1_RAT Anamorsin OS=Rattus norvegicus OX=10116 GN=Ciapin1 PE=1 SV=1	1	1	1	1	8.1	8.1	8.1	33.041	309	3.4502	3450800	591560	619630	52753	0	0	0	977500	374850	834540
RAT	Q62745	CD81 antigen	Cd81	sp|Q62745|CD81_RAT CD81 antigen OS=Rattus norvegicus OX=10116 GN=Cd81 PE=1 SV=1	1	1	1	1	6.8	6.8	6.8	25.888	236	5.2945	3473400	0	0	449630	707790	814500	961990	385010	154430	0
RAT	Q62927	cGMP-gated cation channel alpha-1	Cnga1	sp|Q62927|CNGA1_RAT cGMP-gated cation channel alpha-1 OS=Rattus norvegicus OX=10116 GN=Cnga1 PE=2 SV=1	1	2	2	2	4.5	4.5	4.5	79.227	683	8.4821	3480100	0	541540	709820	0	0	0	251660	950340	1026700
RAT	P19686;Q02108	Guanylate cyclase soluble subunit alpha-3	Gucy1a3;GUCY1A3	sp|P19686|GCYA1_RAT Guanylate cyclase soluble subunit alpha-1 OS=Rattus norvegicus OX=10116 GN=Gucy1a1 PE=1 SV=1;sp|Q02108|GCYA1_HUMAN Guanylate cyclase soluble subunit alpha-1 OS=Homo sapiens OX=9606 GN=GUCY1A1 PE=1 SV=2	2	4	4	4	6.1	6.1	6.1	77.566	690	9.5627	3503600	2207500	142660	215800	639020	121150	0	0	177560	0
RAT	P85972;P18206	Vinculin	Vcl;VCL	sp|P85972|VINC_RAT Vinculin OS=Rattus norvegicus OX=10116 GN=Vcl PE=1 SV=1;sp|P18206|VINC_HUMAN Vinculin OS=Homo sapiens OX=9606 GN=VCL PE=1 SV=4	2	2	2	2	3.3	3.3	3.3	116.61	1066	10.705	3591700	402890	561860	725300	0	357170	429170	369350	309410	436590
RAT	Q5I0K5	Mycophenolic acid acyl-glucuronide esterase, mitochondrial	Abhd10	sp|Q5I0K5|ABHDA_RAT Mycophenolic acid acyl-glucuronide esterase, mitochondrial OS=Rattus norvegicus OX=10116 GN=Abhd10 PE=1 SV=2	1	1	1	1	3.7	3.7	3.7	33.152	297	2.5089	3627900	0	739250	1170100	569050	815800	0	0	0	333710
RAT	Q56A27;Q09161	Nuclear cap-binding protein subunit 1	Ncbp1;NCBP1	sp|Q56A27|NCBP1_RAT Nuclear cap-binding protein subunit 1 OS=Rattus norvegicus OX=10116 GN=Ncbp1 PE=1 SV=1;sp|Q09161|NCBP1_HUMAN Nuclear cap-binding protein subunit 1 OS=Homo sapiens OX=9606 GN=NCBP1 PE=1 SV=1	2	4	4	4	5.8	5.8	5.8	91.91	790	11.678	3632200	1378200	75695	271870	841050	146610	317710	211120	94460	295420
RAT	Q68FR9	Elongation factor 1-delta	Eef1d	sp|Q68FR9|EF1D_RAT Elongation factor 1-delta OS=Rattus norvegicus OX=10116 GN=Eef1d PE=1 SV=2	1	1	1	1	4.3	4.3	4.3	31.33	281	3.2944	3632300	0	0	760930	0	611530	822090	636760	251290	549650
RAT	B0BNM9;Q9NZD2	Glycolipid transfer protein	GLTP	sp|B0BNM9|GLTP_RAT Glycolipid transfer protein OS=Rattus norvegicus OX=10116 GN=GLTP PE=2 SV=1;sp|Q9NZD2|GLTP_HUMAN Glycolipid transfer protein OS=Homo sapiens OX=9606 GN=GLTP PE=1 SV=3	2	2	2	2	7.7	7.7	7.7	23.703	209	2.5105	3660300	1458200	0	2067500	0	0	0	134630	0	0
RAT	P40241	CD9 antigen	Cd9	sp|P40241|CD9_RAT CD9 antigen OS=Rattus norvegicus OX=10116 GN=Cd9 PE=1 SV=2	1	1	1	1	4.4	4.4	4.4	25.215	226	2.3626	3704900	0	484700	554600	964430	389120	553080	759010	0	0
RAT	Q6AXX6	Redox-regulatory protein FAM213A	Fam213a	sp|Q6AXX6|F213A_RAT Redox-regulatory protein FAM213A OS=Rattus norvegicus OX=10116 GN=Fam213a PE=1 SV=1	1	1	1	1	4.8	4.8	4.8	25.763	229	6.4677	3789500	563820	305860	531590	443160	265770	581920	334980	147490	614890
RAT	Q792H5;O95319	CUGBP Elav-like family member 2	Celf2;CELF2	sp|Q792H5|CELF2_RAT CUGBP Elav-like family member 2 OS=Rattus norvegicus OX=10116 GN=Celf2 PE=2 SV=1;sp|O95319|CELF2_HUMAN CUGBP Elav-like family member 2 OS=Homo sapiens OX=9606 GN=CELF2 PE=1 SV=1	2	1	1	1	3.1	3.1	3.1	54.27	508	8.9518	3808800	0	139270	815900	0	612300	973830	0	137510	1129900
RAT	P17046	Lysosome-associated membrane glycoprotein 2	Lamp2	sp|P17046|LAMP2_RAT Lysosome-associated membrane glycoprotein 2 OS=Rattus norvegicus OX=10116 GN=Lamp2 PE=1 SV=3	1	3	3	3	9.5	9.5	9.5	45.155	411	7.8839	3824000	296260	354690	1079200	471480	811980	306480	89250	414730	0
RAT	Q63569;P17980	26S protease regulatory subunit 6A	Psmc3;PSMC3	sp|Q63569|PRS6A_RAT 26S proteasome regulatory subunit 6A OS=Rattus norvegicus OX=10116 GN=Psmc3 PE=1 SV=1;sp|P17980|PRS6A_HUMAN 26S proteasome regulatory subunit 6A OS=Homo sapiens OX=9606 GN=PSMC3 PE=1 SV=3	2	1	1	1	3.4	3.4	3.4	49.16	439	4.0316	3853600	0	313270	1206500	0	313180	0	888050	392180	740420
RAT	P85971	6-phosphogluconolactonase	Pgls	sp|P85971|6PGL_RAT 6-phosphogluconolactonase OS=Rattus norvegicus OX=10116 GN=Pgls PE=1 SV=1	1	2	2	2	19.8	19.8	19.8	27.234	257	9.1741	3882000	0	897710	438710	0	256820	0	1387900	376520	524300
RAT	D3Z9R8	6.8 kDa mitochondrial proteolipid	Mp68	sp|D3Z9R8|68MP_RAT 6.8 kDa mitochondrial proteolipid OS=Rattus norvegicus OX=10116 GN=Mp68 PE=1 SV=1	1	1	1	1	11.7	11.7	11.7	6.9142	60	2.325	3897700	0	540500	324390	1170900	344930	0	1036000	294040	186940
RAT	P62824	Ras-related protein Rab-3C	Rab3c	sp|P62824|RAB3C_RAT Ras-related protein Rab-3C OS=Rattus norvegicus OX=10116 GN=Rab3c PE=1 SV=1	1	2	1	1	10.1	6.6	6.6	25.872	227	4.0905	3933500	573770	0	0	1430500	856090	1073200	0	0	0
RAT	Q5XFX0;P37802	Transgelin-2	Tagln2;TAGLN2	sp|Q5XFX0|TAGL2_RAT Transgelin-2 OS=Rattus norvegicus OX=10116 GN=Tagln2 PE=1 SV=1;sp|P37802|TAGL2_HUMAN Transgelin-2 OS=Homo sapiens OX=9606 GN=TAGLN2 PE=1 SV=3	2	2	2	2	16.1	16.1	16.1	22.393	199	23.413	4026300	0	90828	695370	501370	492090	982020	147810	142030	974820
RAT	Q9ES40;O75915	PRA1 family protein 3	Arl6ip5;ARL6IP5	sp|Q9ES40|PRAF3_RAT PRA1 family protein 3 OS=Rattus norvegicus OX=10116 GN=Arl6ip5 PE=1 SV=1;sp|O75915|PRAF3_HUMAN PRA1 family protein 3 OS=Homo sapiens OX=9606 GN=ARL6IP5 PE=1 SV=1	2	2	2	2	16	16	16	21.548	188	26.331	4054200	0	358330	348170	324770	734670	1529600	0	229490	529240
RAT	Q6MG61;O00299	Chloride intracellular channel protein 1	Clic1;CLIC1	sp|Q6MG61|CLIC1_RAT Chloride intracellular channel protein 1 OS=Rattus norvegicus OX=10116 GN=Clic1 PE=1 SV=1;sp|O00299|CLIC1_HUMAN Chloride intracellular channel protein 1 OS=Homo sapiens OX=9606 GN=CLIC1 PE=1 SV=4	2	2	2	2	10.8	10.8	10.8	26.98	241	8.5553	4155400	0	405200	413120	1103800	234720	1304100	694520	0	0
RAT	P28042;Q04837	Single-stranded DNA-binding protein, mitochondrial	Ssbp1;SSBP1	sp|P28042|SSBP_RAT Single-stranded DNA-binding protein, mitochondrial OS=Rattus norvegicus OX=10116 GN=Ssbp1 PE=1 SV=2;sp|Q04837|SSBP_HUMAN Single-stranded DNA-binding protein, mitochondrial OS=Homo sapiens OX=9606 GN=SSBP1 PE=1 SV=1	2	2	2	2	21.9	21.9	21.9	17.455	151	17.392	4209300	230730	212120	282260	237670	234980	1473600	254540	206780	1076500
RAT	Q9WVA1;O60220	Mitochondrial import inner membrane translocase subunit Tim8 A	Timm8a;TIMM8A	sp|Q9WVA1|TIM8A_RAT Mitochondrial import inner membrane translocase subunit Tim8 A OS=Rattus norvegicus OX=10116 GN=Timm8a PE=1 SV=1;sp|O60220|TIM8A_HUMAN Mitochondrial import inner membrane translocase subunit Tim8 A OS=Homo sapiens OX=9606 GN=TIMM8A PE=1	2	1	1	1	11.3	11.3	11.3	11.042	97	2.4131	4224400	0	0	3718400	242910	0	0	0	263110	0
RAT	Q6I7R3	Isochorismatase domain-containing protein 1	Isoc1	sp|Q6I7R3|ISOC1_RAT Isochorismatase domain-containing protein 1 OS=Rattus norvegicus OX=10116 GN=Isoc1 PE=1 SV=1	1	1	1	1	4.7	4.7	4.7	32.002	297	2.8391	4237300	0	545760	524750	755290	439720	783930	573800	404880	209150
RAT	P51583;P22234	Multifunctional protein ADE2;Phosphoribosylaminoimidazole-succinocarboxamide synthase;Phosphoribosylaminoimidazole carboxylase	Paics;PAICS	sp|P51583|PUR6_RAT Multifunctional protein ADE2 OS=Rattus norvegicus OX=10116 GN=Paics PE=1 SV=3;sp|P22234|PUR6_HUMAN Multifunctional protein ADE2 OS=Homo sapiens OX=9606 GN=PAICS PE=1 SV=3	2	2	2	2	11.5	11.5	11.5	47.096	425	14.102	4288400	439550	319790	689010	0	346410	401250	777020	269000	1046400
RAT	P61314;P61313	60S ribosomal protein L15	Rpl15;RPL15	sp|P61314|RL15_RAT 60S ribosomal protein L15 OS=Rattus norvegicus OX=10116 GN=Rpl15 PE=1 SV=2;sp|P61313|RL15_HUMAN 60S ribosomal protein L15 OS=Homo sapiens OX=9606 GN=RPL15 PE=1 SV=2	2	2	2	2	12.7	12.7	12.7	24.146	204	4.278	4296200	511610	199360	755420	743500	304630	0	765520	255620	760540
RAT	P20070	NADH-cytochrome b5 reductase 3;NADH-cytochrome b5 reductase 3 membrane-bound form;NADH-cytochrome b5 reductase 3 soluble form	Cyb5r3	sp|P20070|NB5R3_RAT NADH-cytochrome b5 reductase 3 OS=Rattus norvegicus OX=10116 GN=Cyb5r3 PE=1 SV=2	1	1	1	1	7.6	7.6	7.6	34.174	301	2.9838	4326700	0	365240	103180	967240	1528800	1362200	0	0	0
RAT	P85973;P00491	Purine nucleoside phosphorylase	Pnp;PNP	sp|P85973|PNPH_RAT Purine nucleoside phosphorylase OS=Rattus norvegicus OX=10116 GN=Pnp PE=1 SV=1;sp|P00491|PNPH_HUMAN Purine nucleoside phosphorylase OS=Homo sapiens OX=9606 GN=PNP PE=1 SV=2	2	2	2	2	6.6	6.6	6.6	32.302	289	5.2911	4472000	0	0	376790	928170	521270	2016200	629560	0	0
RAT	Q63362	NADH dehydrogenase [ubiquinone] 1 alpha subcomplex subunit 5	Ndufa5	sp|Q63362|NDUA5_RAT NADH dehydrogenase [ubiquinone] 1 alpha subcomplex subunit 5 OS=Rattus norvegicus OX=10116 GN=Ndufa5 PE=1 SV=3	1	2	2	2	23.3	23.3	23.3	13.412	116	3.6212	4476100	1139400	308780	723120	1202700	311140	268660	202450	89186	230600
RAT	Q02253;Q02252	Methylmalonate-semialdehyde dehydrogenase [acylating], mitochondrial	Aldh6a1;ALDH6A1	sp|Q02253|MMSA_RAT Methylmalonate-semialdehyde dehydrogenase [acylating], mitochondrial OS=Rattus norvegicus OX=10116 GN=Aldh6a1 PE=1 SV=1;sp|Q02252|MMSA_HUMAN Methylmalonate-semialdehyde dehydrogenase [acylating], mitochondrial OS=Homo sapiens OX=9606 GN=	2	1	1	1	2.1	2.1	2.1	57.807	535	2.647	4484400	160140	343080	1418800	939080	1020100	0	187630	415630	0
RAT	O55096	Dipeptidyl peptidase 3	Dpp3	sp|O55096|DPP3_RAT Dipeptidyl peptidase 3 OS=Rattus norvegicus OX=10116 GN=Dpp3 PE=1 SV=2	1	2	2	2	4.3	4.3	4.3	83.038	738	12.805	4523000	846930	543220	548520	0	989810	0	0	275610	1319000
RAT	P62425;P62424	60S ribosomal protein L7a	Rpl7a;RPL7A	sp|P62425|RL7A_RAT 60S ribosomal protein L7a OS=Rattus norvegicus OX=10116 GN=Rpl7a PE=1 SV=2;sp|P62424|RL7A_HUMAN 60S ribosomal protein L7a OS=Homo sapiens OX=9606 GN=RPL7A PE=1 SV=2	2	2	2	2	8.6	8.6	8.6	29.995	266	4.4623	4554800	0	493720	2156600	520080	0	495430	888910	0	0
RAT	Q63279;CON__P08727;CON__P19001;CON__Q04695;CON__Q9QWL7;CON__P19012;CON__A2A4G1;CON__P02533;CON__P08779;P08727;Q04695;Q6IFU8;Q6IFV3;P19012;P02533;P08779;CON__Q6IFX2;Q6IFU7;Q6IFV1	Keratin, type I cytoskeletal 19;Keratin, type I cytoskeletal 17;Keratin, type I cytoskeletal 15;Keratin, type I cytoskeletal 14;Keratin, type I cytoskeletal 16;Keratin, type I cytoskeletal 42	Krt19;KRT19;KRT17;Krt17;Krt15;KRT15;KRT14;KRT16;Krt42;Krt14	sp|Q63279|K1C19_RAT Keratin, type I cytoskeletal 19 OS=Rattus norvegicus OX=10116 GN=Krt19 PE=1 SV=2;;;;;;;;;sp|P08727|K1C19_HUMAN Keratin, type I cytoskeletal 19 OS=Homo sapiens OX=9606 GN=KRT19 PE=1 SV=4;sp|Q04695|K1C17_HUMAN Keratin, type I cytoskeletal	20	4	2	2	8.2	4.7	4.7	44.635	403	4.1991	4632200	1428500	293710	710140	258070	1053700	391950	496160	0	0
RAT	P23928;P02511	Alpha-crystallin B chain	Cryab;CRYAB	sp|P23928|CRYAB_RAT Alpha-crystallin B chain OS=Rattus norvegicus OX=10116 GN=Cryab PE=1 SV=1;sp|P02511|CRYAB_HUMAN Alpha-crystallin B chain OS=Homo sapiens OX=9606 GN=CRYAB PE=1 SV=2	2	5	5	5	36.6	36.6	36.6	20.089	175	16.166	4666600	325990	0	0	0	0	0	4340600	0	0
RAT	P10688	1-phosphatidylinositol 4,5-bisphosphate phosphodiesterase delta-1	Plcd1	sp|P10688|PLCD1_RAT 1-phosphatidylinositol 4,5-bisphosphate phosphodiesterase delta-1 OS=Rattus norvegicus OX=10116 GN=Plcd1 PE=1 SV=1	2	3	3	3	5.7	5.7	5.7	85.961	756	5.9392	4791400	443120	498490	1475900	0	571740	0	395430	392070	1014700
RAT	P21533	60S ribosomal protein L6	Rpl6	sp|P21533|RL6_RAT 60S ribosomal protein L6 OS=Rattus norvegicus OX=10116 GN=Rpl6 PE=1 SV=5	1	1	1	1	5	5	5	33.561	298	7.4962	4811400	0	651070	542090	1152500	0	0	898520	51200	1516100
RAT	P41542;O60763	General vesicular transport factor p115	Uso1;USO1	sp|P41542|USO1_RAT General vesicular transport factor p115 OS=Rattus norvegicus OX=10116 GN=Uso1 PE=1 SV=1;sp|O60763|USO1_HUMAN General vesicular transport factor p115 OS=Homo sapiens OX=9606 GN=USO1 PE=1 SV=2	2	2	2	2	2.9	2.9	2.9	107.16	959	5.2562	4839000	1053400	506510	1054500	0	359960	436190	388760	307580	732090
RAT	Q8R5H8	Fas apoptotic inhibitory molecule 1	Faim	sp|Q8R5H8|FAIM1_RAT Fas apoptotic inhibitory molecule 1 OS=Rattus norvegicus OX=10116 GN=Faim PE=2 SV=1	1	2	2	2	10.9	10.9	10.9	22.704	201	3.3419	4843000	551140	337550	1328600	0	0	821690	747190	555970	500810
RAT	Q80W89	NADH dehydrogenase [ubiquinone] 1 alpha subcomplex subunit 11	Ndufa11	sp|Q80W89|NDUAB_RAT NADH dehydrogenase [ubiquinone] 1 alpha subcomplex subunit 11 OS=Rattus norvegicus OX=10116 GN=Ndufa11 PE=2 SV=1	1	1	1	1	7.8	7.8	7.8	14.854	141	6.5594	4922600	835770	509840	841110	623370	280630	264700	417150	117660	1032300
RAT	P10818	Cytochrome c oxidase subunit 6A1, mitochondrial	Cox6a1	sp|P10818|CX6A1_RAT Cytochrome c oxidase subunit 6A1, mitochondrial OS=Rattus norvegicus OX=10116 GN=Cox6a1 PE=1 SV=2	1	3	3	3	35.1	35.1	35.1	12.301	111	5.243	4989100	811920	249880	225930	908320	283270	1022600	0	133770	1353400
RAT	Q75Q41	Mitochondrial import receptor subunit TOM22 homolog	Tomm22	sp|Q75Q41|TOM22_RAT Mitochondrial import receptor subunit TOM22 homolog OS=Rattus norvegicus OX=10116 GN=Tomm22 PE=1 SV=1	1	1	1	1	14.8	14.8	14.8	15.49	142	6.7279	5134900	0	565000	1066700	1434100	459120	691860	918140	0	0
RAT	Q4KM74;O75396	Vesicle-trafficking protein SEC22b	Sec22b;SEC22B	sp|Q4KM74|SC22B_RAT Vesicle-trafficking protein SEC22b OS=Rattus norvegicus OX=10116 GN=Sec22b PE=1 SV=3;sp|O75396|SC22B_HUMAN Vesicle-trafficking protein SEC22b OS=Homo sapiens OX=9606 GN=SEC22B PE=1 SV=4	2	2	2	2	12.1	12.1	12.1	24.74	215	8.1361	5179000	1877400	340100	733860	457540	0	892830	441960	369610	65718
RAT	P31647;Q9NSD5;P31646;P48065;P48056;P23975;P23977;Q01959;P31641;P31643;P48066;P48029;P28570	Sodium- and chloride-dependent GABA transporter 3;Sodium- and chloride-dependent GABA transporter 2;Sodium- and chloride-dependent betaine transporter;Sodium-dependent noradrenaline transporter;Sodium-dependent dopamine transporter;Sodium- and chloride-dependent taurine transporter;Sodium- and chloride-dependent creatine transporter 1	Slc6a11;SLC6A13;Slc6a13;SLC6A12;Slc6a12;SLC6A2;Slc6a3;SLC6A3;SLC6A6;Slc6a6;SLC6A11;SLC6A8;Slc6a8	sp|P31647|S6A11_RAT Sodium- and chloride-dependent GABA transporter 3 OS=Rattus norvegicus OX=10116 GN=Slc6a11 PE=1 SV=1;sp|Q9NSD5|S6A13_HUMAN Sodium- and chloride-dependent GABA transporter 2 OS=Homo sapiens OX=9606 GN=SLC6A13 PE=1 SV=3;sp|P31646|S6A13_RA	13	2	2	2	2.6	2.6	2.6	69.946	627	2.3034	5281500	0	654320	0	3555300	1071900	0	0	0	0
RAT	Q9JJ31;Q93034	Cullin-5	Cul5;CUL5	sp|Q9JJ31|CUL5_RAT Cullin-5 OS=Rattus norvegicus OX=10116 GN=Cul5 PE=1 SV=3;sp|Q93034|CUL5_HUMAN Cullin-5 OS=Homo sapiens OX=9606 GN=CUL5 PE=1 SV=4	2	5	5	5	9.5	9.5	9.5	90.889	780	19.345	5317400	1746100	280800	418740	593650	604580	714110	573660	171960	213750
RAT	P06214	Delta-aminolevulinic acid dehydratase	Alad	sp|P06214|HEM2_RAT Delta-aminolevulinic acid dehydratase OS=Rattus norvegicus OX=10116 GN=Alad PE=1 SV=1	2	3	3	3	13.6	13.6	13.6	36.031	330	11.401	5442100	403460	490960	594920	483360	367730	1481300	261690	442090	916620
RAT	Q9JLA3;Q9NYU2	UDP-glucose:glycoprotein glucosyltransferase 1	Uggt1;UGGT1	sp|Q9JLA3|UGGG1_RAT UDP-glucose:glycoprotein glucosyltransferase 1 OS=Rattus norvegicus OX=10116 GN=Uggt1 PE=1 SV=2;sp|Q9NYU2|UGGG1_HUMAN UDP-glucose:glycoprotein glucosyltransferase 1 OS=Homo sapiens OX=9606 GN=UGGT1 PE=1 SV=3	2	5	5	5	4.1	4.1	4.1	176.43	1551	12.243	5449600	1218100	311040	726450	843850	932180	0	0	529260	888730
RAT	P97519	Hydroxymethylglutaryl-CoA lyase, mitochondrial	Hmgcl	sp|P97519|HMGCL_RAT Hydroxymethylglutaryl-CoA lyase, mitochondrial OS=Rattus norvegicus OX=10116 GN=Hmgcl PE=2 SV=1	1	2	2	2	8.6	8.6	8.6	34.191	325	13.905	5451500	504290	483110	520420	424280	424700	0	1114900	598730	1381100
RAT	B2GV06	Succinyl-CoA:3-ketoacid coenzyme A transferase 1, mitochondrial	Oxct1	sp|B2GV06|SCOT1_RAT Succinyl-CoA:3-ketoacid coenzyme A transferase 1, mitochondrial OS=Rattus norvegicus OX=10116 GN=Oxct1 PE=1 SV=1	1	1	1	1	4	4	4	56.203	520	23.627	5484800	1306100	567170	0	964520	0	413910	1215800	0	1017300
RAT	P18421	Proteasome subunit beta type-1	Psmb1	sp|P18421|PSB1_RAT Proteasome subunit beta type-1 OS=Rattus norvegicus OX=10116 GN=Psmb1 PE=1 SV=3	1	4	1	1	22.9	5.8	5.8	26.479	240	2.7411	5632800	0	449030	1762600	0	0	2808700	326930	0	285560
RAT	Q63507;P50914	60S ribosomal protein L14	Rpl14;RPL14	sp|Q63507|RL14_RAT 60S ribosomal protein L14 OS=Rattus norvegicus OX=10116 GN=Rpl14 PE=1 SV=3;sp|P50914|RL14_HUMAN 60S ribosomal protein L14 OS=Homo sapiens OX=9606 GN=RPL14 PE=1 SV=4	2	1	1	1	5.6	5.6	5.6	23.339	214	5.2327	5640800	0	419960	1175600	1279500	300050	866380	972180	52364	574820
RAT	P85970;O15144	Actin-related protein 2/3 complex subunit 2	Arpc2;ARPC2	sp|P85970|ARPC2_RAT Actin-related protein 2/3 complex subunit 2 OS=Rattus norvegicus OX=10116 GN=Arpc2 PE=1 SV=1;sp|O15144|ARPC2_HUMAN Actin-related protein 2/3 complex subunit 2 OS=Homo sapiens OX=9606 GN=ARPC2 PE=1 SV=1	2	1	1	1	3	3	3	34.391	300	2.5404	5723300	0	0	1427900	1074000	550290	131990	1319100	567620	652400
RAT	P62634;P62633	Cellular nucleic acid-binding protein	Cnbp;CNBP	sp|P62634|CNBP_RAT Cellular nucleic acid-binding protein OS=Rattus norvegicus OX=10116 GN=Cnbp PE=2 SV=1;sp|P62633|CNBP_HUMAN Cellular nucleic acid-binding protein OS=Homo sapiens OX=9606 GN=CNBP PE=1 SV=1	2	1	1	1	8.5	8.5	8.5	19.463	177	4.11	5747800	0	700070	987960	984340	528260	879360	387050	313950	966830
RAT	P13803;P13804	Electron transfer flavoprotein subunit alpha, mitochondrial	Etfa;ETFA	sp|P13803|ETFA_RAT Electron transfer flavoprotein subunit alpha, mitochondrial OS=Rattus norvegicus OX=10116 GN=Etfa PE=1 SV=4;sp|P13804|ETFA_HUMAN Electron transfer flavoprotein subunit alpha, mitochondrial OS=Homo sapiens OX=9606 GN=ETFA PE=1 SV=1	2	2	2	2	9.9	9.9	9.9	34.951	333	5.6119	5869600	0	290300	1032300	815360	467830	620100	840000	349320	1454400
RAT	F1LU71;Q13825	Methylglutaconyl-CoA hydratase, mitochondrial	Auh;AUH	sp|F1LU71|AUHM_RAT Methylglutaconyl-CoA hydratase, mitochondrial OS=Rattus norvegicus OX=10116 GN=Auh PE=1 SV=2;sp|Q13825|AUHM_HUMAN Methylglutaconyl-CoA hydratase, mitochondrial OS=Homo sapiens OX=9606 GN=AUH PE=1 SV=1	2	2	2	2	6	6	6	33.341	315	3.2322	5910800	0	244900	1144200	1367400	417130	452890	1559500	0	724770
RAT	P97685;O94856	Neurofascin	Nfasc;NFASC	sp|P97685|NFASC_RAT Neurofascin OS=Rattus norvegicus OX=10116 GN=Nfasc PE=1 SV=2;sp|O94856|NFASC_HUMAN Neurofascin OS=Homo sapiens OX=9606 GN=NFASC PE=1 SV=4	2	2	2	2	2.9	2.9	2.9	138	1240	7.1083	6101100	0	1069000	1309500	950350	714110	566870	275980	499810	715560
RAT	Q6P7S1	Acid ceramidase	Asah1	sp|Q6P7S1|ASAH1_RAT Acid ceramidase OS=Rattus norvegicus OX=10116 GN=Asah1 PE=1 SV=1	1	2	2	2	7.6	7.6	7.6	44.443	394	6.902	6155600	342460	698150	274230	789340	885290	1478200	368360	229470	1090100
RAT	P13635	Ceruloplasmin	Cp	sp|P13635|CERU_RAT Ceruloplasmin OS=Rattus norvegicus OX=10116 GN=Cp PE=1 SV=3	1	3	3	3	4.4	4.4	4.4	120.84	1059	9.3566	6188200	971120	408870	765540	983020	338220	777240	511950	505060	927150
RAT	P62749	Hippocalcin-like protein 1	Hpcal1	sp|P62749|HPCL1_RAT Hippocalcin-like protein 1 OS=Rattus norvegicus OX=10116 GN=Hpcal1 PE=1 SV=2	1	4	1	1	20.7	4.1	4.1	22.338	193	2.8959	6189800	869570	461150	1011100	801470	667660	1001800	464440	234690	677970
RAT	P29418;Q5VTU8;P56381	ATP synthase subunit epsilon, mitochondrial;ATP synthase subunit epsilon-like protein, mitochondrial	Atp5e;ATP5EP2;ATP5E	sp|P29418|ATP5E_RAT ATP synthase subunit epsilon, mitochondrial OS=Rattus norvegicus OX=10116 GN=Atp5f1e PE=1 SV=2;sp|Q5VTU8|AT5EL_HUMAN ATP synthase subunit epsilon-like protein, mitochondrial OS=Homo sapiens OX=9606 GN=ATP5EP2 PE=3 SV=1;sp|P56381|ATP5E_H	3	2	2	2	29.4	29.4	29.4	5.7667	51	3.4815	6256500	672800	769900	2560400	539420	226150	521840	186020	283250	496680
RAT	Q63768;P46108	Adapter molecule crk	Crk;CRK	sp|Q63768|CRK_RAT Adapter molecule crk OS=Rattus norvegicus OX=10116 GN=Crk PE=1 SV=1;sp|P46108|CRK_HUMAN Adapter molecule crk OS=Homo sapiens OX=9606 GN=CRK PE=1 SV=2	2	1	1	1	5.6	5.6	5.6	33.844	304	13.744	6276100	344690	907490	1159900	0	0	1433200	677720	445210	1308000
RAT	P62268;P62266	40S ribosomal protein S23	Rps23;RPS23	sp|P62268|RS23_RAT 40S ribosomal protein S23 OS=Rattus norvegicus OX=10116 GN=Rps23 PE=1 SV=3;sp|P62266|RS23_HUMAN 40S ribosomal protein S23 OS=Homo sapiens OX=9606 GN=RPS23 PE=1 SV=3	2	1	1	1	7.7	7.7	7.7	15.807	143	6.5393	6287300	1190600	671320	1139300	1030000	484960	0	784460	287780	698900
RAT	Q6MGD0	Protein CutA	Cuta	sp|Q6MGD0|CUTA_RAT Protein CutA OS=Rattus norvegicus OX=10116 GN=Cuta PE=1 SV=2	1	1	1	1	7.9	7.9	7.9	18.659	177	3.5034	6297500	817280	706310	1045500	893210	518440	659090	626660	254310	776680
RAT	P14604	Enoyl-CoA hydratase, mitochondrial	Echs1	sp|P14604|ECHM_RAT Enoyl-CoA hydratase, mitochondrial OS=Rattus norvegicus OX=10116 GN=Echs1 PE=1 SV=1	1	1	1	1	5.9	5.9	5.9	31.516	290	4.8239	6346200	335520	692010	990420	487210	375500	1488700	328030	374990	1273800
RAT	Q9Z142;P57088	Transmembrane protein 33	Tmem33;TMEM33	sp|Q9Z142|TMM33_RAT Transmembrane protein 33 OS=Rattus norvegicus OX=10116 GN=Tmem33 PE=2 SV=1;sp|P57088|TMM33_HUMAN Transmembrane protein 33 OS=Homo sapiens OX=9606 GN=TMEM33 PE=1 SV=2	2	1	1	1	4.9	4.9	4.9	27.983	247	9.2098	6461200	782550	147430	802670	1251800	336050	876360	697870	395670	1170800
RAT	Q5SGE0	Leucine-rich PPR motif-containing protein, mitochondrial	Lrpprc	sp|Q5SGE0|LPPRC_RAT Leucine-rich PPR motif-containing protein, mitochondrial OS=Rattus norvegicus OX=10116 GN=Lrpprc PE=1 SV=1	1	8	8	8	8.2	8.2	8.2	156.65	1392	19.481	6499300	3171000	314710	334690	1162400	287840	0	1163100	0	65548
RAT	P05765;P63220	40S ribosomal protein S21	Rps21;RPS21	sp|P05765|RS21_RAT 40S ribosomal protein S21 OS=Rattus norvegicus OX=10116 GN=Rps21 PE=1 SV=1;sp|P63220|RS21_HUMAN 40S ribosomal protein S21 OS=Homo sapiens OX=9606 GN=RPS21 PE=1 SV=1	2	2	2	2	22.9	22.9	22.9	9.1272	83	5.7775	6566700	1149900	699150	1463800	775130	720840	362300	722230	200920	472500
RAT	Q63270;P21399	Cytoplasmic aconitate hydratase	Aco1;ACO1	sp|Q63270|ACOC_RAT Cytoplasmic aconitate hydratase OS=Rattus norvegicus OX=10116 GN=Aco1 PE=1 SV=1;sp|P21399|ACOC_HUMAN Cytoplasmic aconitate hydratase OS=Homo sapiens OX=9606 GN=ACO1 PE=1 SV=3	2	3	3	3	4.7	4.7	4.7	98.126	889	9.788	6644600	1576300	709710	561760	1287200	443090	449820	1312500	304160	0
RAT	Q1JU68;Q14152	Eukaryotic translation initiation factor 3 subunit A	Eif3a;EIF3A	sp|Q1JU68|EIF3A_RAT Eukaryotic translation initiation factor 3 subunit A OS=Rattus norvegicus OX=10116 GN=Eif3a PE=2 SV=2;sp|Q14152|EIF3A_HUMAN Eukaryotic translation initiation factor 3 subunit A OS=Homo sapiens OX=9606 GN=EIF3A PE=1 SV=1	2	4	4	4	3.6	3.6	3.6	163.19	1354	10.914	6791900	1691100	192420	1412400	1374800	224870	340510	986200	173810	395710
RAT	Q9QX69;O43813	LanC-like protein 1	Lancl1;LANCL1	sp|Q9QX69|LANC1_RAT LanC-like protein 1 OS=Rattus norvegicus OX=10116 GN=Lancl1 PE=1 SV=2;sp|O43813|LANC1_HUMAN LanC-like protein 1 OS=Homo sapiens OX=9606 GN=LANCL1 PE=1 SV=1	2	2	2	2	8.3	8.3	8.3	45.239	399	10.207	6793500	628660	375400	662160	1751200	470070	297790	841710	255460	1511100
RAT	P41562	Isocitrate dehydrogenase [NADP] cytoplasmic	Idh1	sp|P41562|IDHC_RAT Isocitrate dehydrogenase [NADP] cytoplasmic OS=Rattus norvegicus OX=10116 GN=Idh1 PE=1 SV=1	1	2	2	2	7.2	7.2	7.2	46.734	414	11.248	6823900	0	702300	0	2222700	1095300	0	1512200	795060	496380
RAT	P52759	Ribonuclease UK114	Hrsp12	sp|P52759|RIDA_RAT 2-iminobutanoate/2-iminopropanoate deaminase OS=Rattus norvegicus OX=10116 GN=Rida PE=1 SV=3	1	2	2	2	25.5	25.5	25.5	14.303	137	13.358	6861200	868130	886230	1435800	207040	354200	786500	581390	698840	1043000
RAT	Q6P747;Q5SSJ5	Heterochromatin protein 1-binding protein 3	Hp1bp3;HP1BP3	sp|Q6P747|HP1B3_RAT Heterochromatin protein 1-binding protein 3 OS=Rattus norvegicus OX=10116 GN=Hp1bp3 PE=1 SV=1;sp|Q5SSJ5|HP1B3_HUMAN Heterochromatin protein 1-binding protein 3 OS=Homo sapiens OX=9606 GN=HP1BP3 PE=1 SV=1	2	2	2	2	4	4	4	60.806	553	5.302	6939600	568480	411180	3814400	945520	131130	0	894480	111160	63244
RAT	Q8CFG6;Q9NY47	Voltage-dependent calcium channel subunit alpha-2/delta-2;Voltage-dependent calcium channel subunit alpha-2-2;Voltage-dependent calcium channel subunit delta-2	Cacna2d2;CACNA2D2	sp|Q8CFG6|CA2D2_RAT Voltage-dependent calcium channel subunit alpha-2/delta-2 OS=Rattus norvegicus OX=10116 GN=Cacna2d2 PE=2 SV=1;sp|Q9NY47|CA2D2_HUMAN Voltage-dependent calcium channel subunit alpha-2/delta-2 OS=Homo sapiens OX=9606 GN=CACNA2D2 PE=1 SV=2	2	5	5	5	6.5	6.5	6.5	130.77	1157	12.596	6981500	0	1280300	802030	0	951050	940190	750260	394360	1863300
RAT	P19804;P22392	Nucleoside diphosphate kinase B	Nme2;NME2	sp|P19804|NDKB_RAT Nucleoside diphosphate kinase B OS=Rattus norvegicus OX=10116 GN=Nme2 PE=1 SV=1;sp|P22392|NDKB_HUMAN Nucleoside diphosphate kinase B OS=Homo sapiens OX=9606 GN=NME2 PE=1 SV=1	3	7	1	1	50	9.9	9.9	17.283	152	7.5211	6984100	698450	1399400	385810	612070	463620	938210	98136	432990	1955400
RAT	Q561S0	NADH dehydrogenase [ubiquinone] 1 alpha subcomplex subunit 10, mitochondrial	Ndufa10	sp|Q561S0|NDUAA_RAT NADH dehydrogenase [ubiquinone] 1 alpha subcomplex subunit 10, mitochondrial OS=Rattus norvegicus OX=10116 GN=Ndufa10 PE=1 SV=1	1	2	2	2	9.9	9.9	9.9	40.493	355	5.1975	7054800	1115300	0	940290	2091500	280750	189100	1642800	224130	570930
RAT	P54921;P54920	Alpha-soluble NSF attachment protein	Napa;NAPA	sp|P54921|SNAA_RAT Alpha-soluble NSF attachment protein OS=Rattus norvegicus OX=10116 GN=Napa PE=1 SV=2;sp|P54920|SNAA_HUMAN Alpha-soluble NSF attachment protein OS=Homo sapiens OX=9606 GN=NAPA PE=1 SV=3	2	3	2	2	12.9	9.2	9.2	33.192	295	9.0324	7060800	0	127760	555080	2219300	626510	1017800	1833200	681180	0
RAT	Q9WU82;P35222	Catenin beta-1	Ctnnb1;CTNNB1	sp|Q9WU82|CTNB1_RAT Catenin beta-1 OS=Rattus norvegicus OX=10116 GN=Ctnnb1 PE=1 SV=1;sp|P35222|CTNB1_HUMAN Catenin beta-1 OS=Homo sapiens OX=9606 GN=CTNNB1 PE=1 SV=1	2	3	3	3	5.4	5.4	5.4	85.454	781	8.4251	7061800	1934100	562650	1110900	0	593470	402910	842170	638410	977250
RAT	Q63396;P53999	Activated RNA polymerase II transcriptional coactivator p15	Sub1;SUB1	sp|Q63396|TCP4_RAT Activated RNA polymerase II transcriptional coactivator p15 OS=Rattus norvegicus OX=10116 GN=Sub1 PE=1 SV=3;sp|P53999|TCP4_HUMAN Activated RNA polymerase II transcriptional coactivator p15 OS=Homo sapiens OX=9606 GN=SUB1 PE=1 SV=3	2	1	1	1	8.7	8.7	8.7	14.441	127	3.0569	7242200	1583500	666430	1320800	896400	275440	0	981790	0	1517800
RAT	P62755;P62753	40S ribosomal protein S6	Rps6;RPS6	sp|P62755|RS6_RAT 40S ribosomal protein S6 OS=Rattus norvegicus OX=10116 GN=Rps6 PE=1 SV=1;sp|P62753|RS6_HUMAN 40S ribosomal protein S6 OS=Homo sapiens OX=9606 GN=RPS6 PE=1 SV=1	2	1	1	1	4.8	4.8	4.8	28.68	249	2.2122	7252800	115750	0	906160	1521400	685020	0	1557500	409100	2057900
RAT	O70351	3-hydroxyacyl-CoA dehydrogenase type-2	Hsd17b10	sp|O70351|HCD2_RAT 3-hydroxyacyl-CoA dehydrogenase type-2 OS=Rattus norvegicus OX=10116 GN=Hsd17b10 PE=1 SV=3	1	2	2	2	14.9	14.9	14.9	27.245	261	14.193	7311900	500930	505810	1809300	442210	199080	313490	1097400	318330	2125400
RAT	Q9JMJ4;Q9UMS4	Pre-mRNA-processing factor 19	Prpf19;PRPF19	sp|Q9JMJ4|PRP19_RAT Pre-mRNA-processing factor 19 OS=Rattus norvegicus OX=10116 GN=Prpf19 PE=1 SV=2;sp|Q9UMS4|PRP19_HUMAN Pre-mRNA-processing factor 19 OS=Homo sapiens OX=9606 GN=PRPF19 PE=1 SV=1	2	2	2	2	4.2	4.2	4.2	55.238	504	4.2023	7319100	0	818860	327800	1840500	920130	0	2948700	303680	159430
RAT	P62762;P62760	Visinin-like protein 1	Vsnl1;VSNL1	sp|P62762|VISL1_RAT Visinin-like protein 1 OS=Rattus norvegicus OX=10116 GN=Vsnl1 PE=1 SV=2;sp|P62760|VISL1_HUMAN Visinin-like protein 1 OS=Homo sapiens OX=9606 GN=VSNL1 PE=1 SV=2	2	2	2	2	12.6	12.6	12.6	22.142	191	6.6076	7323600	0	736260	1328700	814360	831840	1094600	849140	305020	1363600
RAT	Q9EPB1	Dipeptidyl peptidase 2	Dpp7	sp|Q9EPB1|DPP2_RAT Dipeptidyl peptidase 2 OS=Rattus norvegicus OX=10116 GN=Dpp7 PE=1 SV=1	1	2	2	2	10.2	10.2	10.2	55.114	500	2.3846	7329000	4092200	0	0	2044300	807400	385140	0	0	0
RAT	Q5GFD9	Protein IMPACT	Impact	sp|Q5GFD9|IMPCT_RAT Protein IMPACT OS=Rattus norvegicus OX=10116 GN=Impact PE=1 SV=1	1	1	1	1	4.1	4.1	4.1	35.995	317	9.2028	7383200	1296500	799250	0	1358000	832420	0	1001800	649310	1445900
RAT	G3V7P1	Syntaxin-12	Stx12	sp|G3V7P1|STX12_RAT Syntaxin-12 OS=Rattus norvegicus OX=10116 GN=Stx12 PE=1 SV=1	1	2	2	2	12.4	12.4	12.4	31.187	274	10.608	7465500	0	151910	1240200	936450	1001400	773880	1101800	452710	1807100
RAT	Q9Z339	Glutathione S-transferase omega-1	Gsto1	sp|Q9Z339|GSTO1_RAT Glutathione S-transferase omega-1 OS=Rattus norvegicus OX=10116 GN=Gsto1 PE=1 SV=2	1	1	1	1	4.1	4.1	4.1	27.669	241	3.8928	7577800	1032200	674420	1163200	1457700	1046100	1412300	791790	0	0
RAT	Q63544	Gamma-synuclein	Sncg	sp|Q63544|SYUG_RAT Gamma-synuclein OS=Rattus norvegicus OX=10116 GN=Sncg PE=1 SV=2	1	2	1	1	30.9	13	13	12.976	123	20.89	7597100	1733900	1029400	1116000	1366000	432550	282510	1367200	269630	0
RAT	P55770;P55769	NHP2-like protein 1;NHP2-like protein 1, N-terminally processed	Nhp2l1;NHP2L1	sp|P55770|NH2L1_RAT NHP2-like protein 1 OS=Rattus norvegicus OX=10116 GN=Snu13 PE=2 SV=4;sp|P55769|NH2L1_HUMAN NHP2-like protein 1 OS=Homo sapiens OX=9606 GN=SNU13 PE=1 SV=3	2	2	2	2	18.8	18.8	18.8	14.173	128	4.2714	7676300	891580	601850	1932900	1145500	392550	278900	960740	0	1472200
RAT	Q5PPH0	Enolase-phosphatase E1	Enoph1	sp|Q5PPH0|ENOPH_RAT Enolase-phosphatase E1 OS=Rattus norvegicus OX=10116 GN=Enoph1 PE=2 SV=1	1	3	3	3	19.2	19.2	19.2	28.874	261	5.5668	7678000	0	823950	1006600	186050	433930	2803500	702500	549170	1172400
RAT	Q6AYQ4	Transmembrane protein 109	Tmem109	sp|Q6AYQ4|TM109_RAT Transmembrane protein 109 OS=Rattus norvegicus OX=10116 GN=Tmem109 PE=2 SV=1	1	1	1	1	4.9	4.9	4.9	26.242	243	3.7643	7690500	1363100	601700	1329300	927380	0	801860	844400	0	1822800
RAT	O08838;P49418	Amphiphysin	Amph;AMPH	sp|O08838|AMPH_RAT Amphiphysin OS=Rattus norvegicus OX=10116 GN=Amph PE=1 SV=1;sp|P49418|AMPH_HUMAN Amphiphysin OS=Homo sapiens OX=9606 GN=AMPH PE=1 SV=1	2	2	2	2	4.2	4.2	4.2	74.877	683	23.733	7737400	2563700	906060	1140000	0	458760	0	818450	270360	1580100
RAT	P13084;P06748	Nucleophosmin	Npm1;NPM1	sp|P13084|NPM_RAT Nucleophosmin OS=Rattus norvegicus OX=10116 GN=Npm1 PE=1 SV=1;sp|P06748|NPM_HUMAN Nucleophosmin OS=Homo sapiens OX=9606 GN=NPM1 PE=1 SV=2	2	4	4	4	19.5	19.5	19.5	32.56	292	17.789	7811100	1003700	1049700	2256200	791900	267520	0	0	672150	1770000
RAT	P07153	Dolichyl-diphosphooligosaccharide--protein glycosyltransferase subunit 1	Rpn1	sp|P07153|RPN1_RAT Dolichyl-diphosphooligosaccharide--protein glycosyltransferase subunit 1 OS=Rattus norvegicus OX=10116 GN=Rpn1 PE=2 SV=1	1	2	2	2	4.3	4.3	4.3	68.303	605	4.9127	7865800	1618500	0	1163700	1346500	938160	698640	1033900	0	1066400
RAT	Q05175	Brain acid soluble protein 1	Basp1	sp|Q05175|BASP1_RAT Brain acid soluble protein 1 OS=Rattus norvegicus OX=10116 GN=Basp1 PE=1 SV=2	1	4	4	4	28.6	28.6	28.6	21.79	220	13.976	7977500	0	270150	2010200	1735400	0	1400200	1085400	846170	629980
RAT	P17764	Acetyl-CoA acetyltransferase, mitochondrial	Acat1	sp|P17764|THIL_RAT Acetyl-CoA acetyltransferase, mitochondrial OS=Rattus norvegicus OX=10116 GN=Acat1 PE=1 SV=1	1	2	2	2	8	8	8	44.695	424	9.0881	8050200	2026600	0	1564900	1518800	223210	0	1226300	243320	1247000
RAT	P51650	Succinate-semialdehyde dehydrogenase, mitochondrial	Aldh5a1	sp|P51650|SSDH_RAT Succinate-semialdehyde dehydrogenase, mitochondrial OS=Rattus norvegicus OX=10116 GN=Aldh5a1 PE=1 SV=2	1	2	2	2	5.4	5.4	5.4	56.131	523	4.6788	8066100	0	508250	0	1884000	1235500	0	2911400	976580	550430
RAT	P11608	ATP synthase protein 8	Mt-atp8	sp|P11608|ATP8_RAT ATP synthase protein 8 OS=Rattus norvegicus OX=10116 GN=Mt-atp8 PE=1 SV=2	1	2	2	2	31.3	31.3	31.3	7.6298	67	6.1589	8099800	1318100	677890	741320	1535000	431410	1208700	1402300	318780	466190
RAT	Q9JJK4;P56589	Peroxisomal biogenesis factor 3	Pex3;PEX3	sp|Q9JJK4|PEX3_RAT Peroxisomal biogenesis factor 3 OS=Rattus norvegicus OX=10116 GN=Pex3 PE=1 SV=1;sp|P56589|PEX3_HUMAN Peroxisomal biogenesis factor 3 OS=Homo sapiens OX=9606 GN=PEX3 PE=1 SV=1	2	1	1	1	2.7	2.7	2.7	42.209	372	-2	8110100	0	0	1680200	0	2204400	2021900	0	1064100	1139500
RAT	P00787	Cathepsin B;Cathepsin B light chain;Cathepsin B heavy chain	Ctsb	sp|P00787|CATB_RAT Cathepsin B OS=Rattus norvegicus OX=10116 GN=Ctsb PE=1 SV=2	1	1	1	1	5.3	5.3	5.3	37.47	339	28.401	8216800	0	1150500	794960	0	1102800	2096500	511260	506750	2054000
RAT	P02625	Parvalbumin alpha	Pvalb	sp|P02625|PRVA_RAT Parvalbumin alpha OS=Rattus norvegicus OX=10116 GN=Pvalb PE=1 SV=2	1	2	2	2	24.5	24.5	24.5	11.925	110	13.754	8296800	1079200	865430	1163600	816840	382500	800850	695390	290000	2203000
RAT	Q6P799;P49591	Serine--tRNA ligase, cytoplasmic	Sars;SARS	sp|Q6P799|SYSC_RAT Serine--tRNA ligase, cytoplasmic OS=Rattus norvegicus OX=10116 GN=Sars PE=1 SV=3;sp|P49591|SYSC_HUMAN Serine--tRNA ligase, cytoplasmic OS=Homo sapiens OX=9606 GN=SARS PE=1 SV=3	2	4	4	4	11.9	11.9	11.9	58.587	512	6.8865	8319000	1397900	773750	818610	1611400	1418800	829410	997790	434500	36847
RAT	P82471;P50148	Guanine nucleotide-binding protein G(q) subunit alpha	Gnaq;GNAQ	sp|P82471|GNAQ_RAT Guanine nucleotide-binding protein G(q) subunit alpha OS=Rattus norvegicus OX=10116 GN=Gnaq PE=2 SV=2;sp|P50148|GNAQ_HUMAN Guanine nucleotide-binding protein G(q) subunit alpha OS=Homo sapiens OX=9606 GN=GNAQ PE=1 SV=4	2	1	1	1	5.3	5.3	5.3	42.144	359	4.3576	8435900	1004000	1318600	1629800	0	757850	1455100	1052500	379340	838750
RAT	P62856;P62854;Q5JNZ5	40S ribosomal protein S26;Putative 40S ribosomal protein S26-like 1	Rps26;RPS26;RPS26P11	sp|P62856|RS26_RAT 40S ribosomal protein S26 OS=Rattus norvegicus OX=10116 GN=Rps26 PE=3 SV=3;sp|P62854|RS26_HUMAN 40S ribosomal protein S26 OS=Homo sapiens OX=9606 GN=RPS26 PE=1 SV=3;sp|Q5JNZ5|RS26L_HUMAN Putative 40S ribosomal protein S26-like 1 OS=Homo	3	2	2	2	20.9	20.9	20.9	13.015	115	5.2266	8447400	1129600	783640	971330	853920	876310	601500	1371200	146620	1713300
RAT	Q60587;P55084	Trifunctional enzyme subunit beta, mitochondrial;3-ketoacyl-CoA thiolase	Hadhb;HADHB	sp|Q60587|ECHB_RAT Trifunctional enzyme subunit beta, mitochondrial OS=Rattus norvegicus OX=10116 GN=Hadhb PE=1 SV=1;sp|P55084|ECHB_HUMAN Trifunctional enzyme subunit beta, mitochondrial OS=Homo sapiens OX=9606 GN=HADHB PE=1 SV=3	2	2	2	2	5.1	5.1	5.1	51.414	475	3.093	8551900	1638200	622090	0	2113200	814300	238880	1788200	367150	969900
RAT	O35303;O00429	Dynamin-1-like protein	Dnm1l;DNM1L	sp|O35303|DNM1L_RAT Dynamin-1-like protein OS=Rattus norvegicus OX=10116 GN=Dnm1l PE=1 SV=1;sp|O00429|DNM1L_HUMAN Dynamin-1-like protein OS=Homo sapiens OX=9606 GN=DNM1L PE=1 SV=2	2	7	7	7	12.8	12.8	12.8	83.907	755	44.158	8585500	4045600	228920	850010	0	835120	305700	800710	346740	1172700
RAT	Q9JLZ1;O76003	Glutaredoxin-3	Glrx3;GLRX3	sp|Q9JLZ1|GLRX3_RAT Glutaredoxin-3 OS=Rattus norvegicus OX=10116 GN=Glrx3 PE=1 SV=2;sp|O76003|GLRX3_HUMAN Glutaredoxin-3 OS=Homo sapiens OX=9606 GN=GLRX3 PE=1 SV=2	2	2	2	2	10.1	10.1	10.1	37.849	337	8.4659	8594200	666640	664980	521090	863890	487230	862250	1704900	1371000	1452200
RAT	P45479	Palmitoyl-protein thioesterase 1	Ppt1	sp|P45479|PPT1_RAT Palmitoyl-protein thioesterase 1 OS=Rattus norvegicus OX=10116 GN=Ppt1 PE=1 SV=1	1	1	1	1	4.9	4.9	4.9	34.455	306	3.7748	8620200	217400	0	624510	1507500	998170	1102300	1263600	816850	2090000
RAT	Q71TY3;P42677;Q71UM5;P24051	40S ribosomal protein S27;40S ribosomal protein S27-like	Rps27;RPS27;RPS27L;Rps27l	sp|Q71TY3|RS27_RAT 40S ribosomal protein S27 OS=Rattus norvegicus OX=10116 GN=Rps27 PE=1 SV=3;sp|P42677|RS27_HUMAN 40S ribosomal protein S27 OS=Homo sapiens OX=9606 GN=RPS27 PE=1 SV=3;sp|Q71UM5|RS27L_HUMAN 40S ribosomal protein S27-like OS=Homo sapiens OX=	4	2	2	2	28.6	28.6	28.6	9.461	84	7.2914	8647300	1337400	710400	947550	1131000	734630	1403100	708680	277730	1396800
RAT	P97710	Tyrosine-protein phosphatase non-receptor type substrate 1	Sirpa	sp|P97710|SHPS1_RAT Tyrosine-protein phosphatase non-receptor type substrate 1 OS=Rattus norvegicus OX=10116 GN=Sirpa PE=1 SV=1	1	1	1	1	2.8	2.8	2.8	55.69	509	3.2998	8670900	0	643710	2363300	792870	996560	1348000	1094200	572680	859610
RAT	A9UMV8;Q93077;Q7L7L0;Q64598;Q4FZT6;Q00728;P0C170;P0C169;P04908	Histone H2A.J;Histone H2A type 1-C;Histone H2A type 3;Histone H2A type 1-F;Histone H2A type 4;Histone H2A type 1-E;Histone H2A type 1-B/E	H2afj;HIST1H2AC;HIST3H2A;HIST1H2AB	sp|A9UMV8|H2AJ_RAT Histone H2A.J OS=Rattus norvegicus OX=10116 GN=H2afj PE=2 SV=1;sp|Q93077|H2A1C_HUMAN Histone H2A type 1-C OS=Homo sapiens OX=9606 GN=HIST1H2AC PE=1 SV=3;sp|Q7L7L0|H2A3_HUMAN Histone H2A type 3 OS=Homo sapiens OX=9606 GN=HIST3H2A PE=1 SV=	10	5	1	1	35.7	8.5	8.5	14.045	129	9.2227	8751600	0	381580	8370000	0	0	0	0	0	0
RAT	Q7TP47;O60506	Heterogeneous nuclear ribonucleoprotein Q	Syncrip;SYNCRIP	sp|Q7TP47|HNRPQ_RAT Heterogeneous nuclear ribonucleoprotein Q OS=Rattus norvegicus OX=10116 GN=Syncrip PE=2 SV=1;sp|O60506|HNRPQ_HUMAN Heterogeneous nuclear ribonucleoprotein Q OS=Homo sapiens OX=9606 GN=SYNCRIP PE=1 SV=2	2	4	2	2	7.9	4.9	4.9	59.71	533	6.7043	8869500	733690	1537500	2241900	0	481150	401860	718090	815710	1939600
RAT	P28023;Q14203	Dynactin subunit 1	Dctn1;DCTN1	sp|P28023|DCTN1_RAT Dynactin subunit 1 OS=Rattus norvegicus OX=10116 GN=Dctn1 PE=1 SV=2;sp|Q14203|DCTN1_HUMAN Dynactin subunit 1 OS=Homo sapiens OX=9606 GN=DCTN1 PE=1 SV=3	2	6	6	6	8.4	8.4	8.4	141.93	1280	17.485	8893600	1189200	139610	0	2915200	201230	466180	3250900	251730	479490
RAT	P50475;P49588	Alanine--tRNA ligase, cytoplasmic	Aars;AARS	sp|P50475|SYAC_RAT Alanine--tRNA ligase, cytoplasmic OS=Rattus norvegicus OX=10116 GN=Aars PE=1 SV=3;sp|P49588|SYAC_HUMAN Alanine--tRNA ligase, cytoplasmic OS=Homo sapiens OX=9606 GN=AARS PE=1 SV=2	2	3	3	3	5.1	5.1	5.1	106.79	968	27.303	8931100	2024200	712020	917600	422760	110780	1062600	2197500	344090	1139500
RAT	P05369	Farnesyl pyrophosphate synthase	Fdps	sp|P05369|FPPS_RAT Farnesyl pyrophosphate synthase OS=Rattus norvegicus OX=10116 GN=Fdps PE=2 SV=2	1	2	2	2	10.2	10.2	10.2	40.829	353	8.0114	8952100	830040	965010	327330	1728600	436920	262560	1931400	786330	1683900
RAT	P30009;P29966	Myristoylated alanine-rich C-kinase substrate	Marcks;MARCKS	sp|P30009|MARCS_RAT Myristoylated alanine-rich C-kinase substrate OS=Rattus norvegicus OX=10116 GN=Marcks PE=1 SV=2;sp|P29966|MARCS_HUMAN Myristoylated alanine-rich C-kinase substrate OS=Homo sapiens OX=9606 GN=MARCKS PE=1 SV=4	2	4	4	4	20.4	20.4	20.4	29.794	309	27.656	9268500	3889400	0	0	1076100	0	184340	4118700	0	0
RAT	Q921A4;Q8WWM9	Cytoglobin	Cygb;CYGB	sp|Q921A4|CYGB_RAT Cytoglobin OS=Rattus norvegicus OX=10116 GN=Cygb PE=1 SV=1;sp|Q8WWM9|CYGB_HUMAN Cytoglobin OS=Homo sapiens OX=9606 GN=CYGB PE=1 SV=1	2	2	2	2	18.9	18.9	18.9	21.496	190	3.9253	9273400	1167000	801160	1294000	2366300	531550	1102100	966530	365190	679560
RAT	Q6AYH5	Dynactin subunit 2	Dctn2	sp|Q6AYH5|DCTN2_RAT Dynactin subunit 2 OS=Rattus norvegicus OX=10116 GN=Dctn2 PE=1 SV=1	1	2	2	2	7.7	7.7	7.7	44.147	402	6.5279	9361900	1640100	621720	0	2033000	500790	0	3274100	521760	770460
RAT	P80432;P15954	Cytochrome c oxidase subunit 7C, mitochondrial	Cox7c;COX7C	sp|P80432|COX7C_RAT Cytochrome c oxidase subunit 7C, mitochondrial OS=Rattus norvegicus OX=10116 GN=Cox7c PE=1 SV=2;sp|P15954|COX7C_HUMAN Cytochrome c oxidase subunit 7C, mitochondrial OS=Homo sapiens OX=9606 GN=COX7C PE=1 SV=1	2	1	1	1	14.3	14.3	14.3	7.3746	63	2.5386	9399900	1516300	796290	1376800	1683800	486130	662870	1041300	433820	1402600
RAT	P20717	Protein-arginine deiminase type-2	Padi2	sp|P20717|PADI2_RAT Protein-arginine deiminase type-2 OS=Rattus norvegicus OX=10116 GN=Padi2 PE=1 SV=1	2	5	5	5	11.1	11.1	11.1	75.356	665	11.596	9458500	1008500	797150	1346600	2354600	469150	605120	957020	840860	1079500
RAT	Q71UE8;Q15843	NEDD8	Nedd8;NEDD8	sp|Q71UE8|NEDD8_RAT NEDD8 OS=Rattus norvegicus OX=10116 GN=Nedd8 PE=1 SV=1;sp|Q15843|NEDD8_HUMAN NEDD8 OS=Homo sapiens OX=9606 GN=NEDD8 PE=1 SV=1	2	2	2	2	34.6	34.6	34.6	8.9723	81	8.4684	9536700	1977000	678780	1148100	1934500	415080	1278600	751830	485740	867160
RAT	P19944;P05386	60S acidic ribosomal protein P1	Rplp1;RPLP1	sp|P19944|RLA1_RAT 60S acidic ribosomal protein P1 OS=Rattus norvegicus OX=10116 GN=Rplp1 PE=3 SV=1;sp|P05386|RLA1_HUMAN 60S acidic ribosomal protein P1 OS=Homo sapiens OX=9606 GN=RPLP1 PE=1 SV=1	2	1	1	1	14	14	14	11.498	114	8.6179	9578000	1922500	916610	2265500	1110700	263100	876910	1015500	328220	879060
RAT	D4A3K5	Histone H1.1	Hist1h1a	sp|D4A3K5|H11_RAT Histone H1.1 OS=Rattus norvegicus OX=10116 GN=Hist1h1a PE=1 SV=1	1	5	2	2	22.9	15	15	22.004	214	7.609	9687200	0	0	8905700	0	0	0	0	78115	703340
RAT	Q5XI72;Q15056	Eukaryotic translation initiation factor 4H	Eif4h;EIF4H	sp|Q5XI72|IF4H_RAT Eukaryotic translation initiation factor 4H OS=Rattus norvegicus OX=10116 GN=Eif4h PE=1 SV=1;sp|Q15056|IF4H_HUMAN Eukaryotic translation initiation factor 4H OS=Homo sapiens OX=9606 GN=EIF4H PE=1 SV=5	2	3	3	3	25.4	25.4	25.4	27.324	248	18.663	9735300	0	602280	3673400	2674700	1512200	0	702530	0	570220
RAT	O35476	Medium-wave-sensitive opsin 1	Opn1mw	sp|O35476|OPSG_RAT Medium-wave-sensitive opsin 1 OS=Rattus norvegicus OX=10116 GN=Opn1mw PE=1 SV=2	1	1	1	1	4.2	4.2	4.2	40.199	359	12.869	9752200	0	1388000	2395700	491900	0	541970	531340	1607800	2795500
RAT	P62859;P62857	40S ribosomal protein S28	Rps28;RPS28	sp|P62859|RS28_RAT 40S ribosomal protein S28 OS=Rattus norvegicus OX=10116 GN=Rps28 PE=1 SV=1;sp|P62857|RS28_HUMAN 40S ribosomal protein S28 OS=Homo sapiens OX=9606 GN=RPS28 PE=1 SV=1	2	1	1	1	17.4	17.4	17.4	7.8409	69	8.7723	9755900	2084800	1030300	2189200	1195600	471870	1137000	946700	323600	376940
RAT	Q62658;P62942	Peptidyl-prolyl cis-trans isomerase FKBP1A	Fkbp1a;FKBP1A	sp|Q62658|FKB1A_RAT Peptidyl-prolyl cis-trans isomerase FKBP1A OS=Rattus norvegicus OX=10116 GN=Fkbp1a PE=1 SV=3;sp|P62942|FKB1A_HUMAN Peptidyl-prolyl cis-trans isomerase FKBP1A OS=Homo sapiens OX=9606 GN=FKBP1A PE=1 SV=2	2	2	2	2	25	25	25	11.922	108	18.725	9864400	1233800	799100	1396200	1136900	587030	1501400	1622400	711430	876230
RAT	O35567;P31939	Bifunctional purine biosynthesis protein PURH;Phosphoribosylaminoimidazolecarboxamide formyltransferase;IMP cyclohydrolase	Atic;ATIC	sp|O35567|PUR9_RAT Bifunctional purine biosynthesis protein PURH OS=Rattus norvegicus OX=10116 GN=Atic PE=1 SV=2;sp|P31939|PUR9_HUMAN Bifunctional purine biosynthesis protein PURH OS=Homo sapiens OX=9606 GN=ATIC PE=1 SV=3	2	3	3	3	7.3	7.3	7.3	64.208	592	6.9317	9940000	3604000	781390	1030300	0	487540	670840	1893200	468820	1004000
RAT	Q9Z1N4;O95861	3(2),5-bisphosphate nucleotidase 1	Bpnt1;BPNT1	sp|Q9Z1N4|BPNT1_RAT 3(2),5-bisphosphate nucleotidase 1 OS=Rattus norvegicus OX=10116 GN=Bpnt1 PE=1 SV=1;sp|O95861|BPNT1_HUMAN 3(2),5-bisphosphate nucleotidase 1 OS=Homo sapiens OX=9606 GN=BPNT1 PE=1 SV=1	2	2	2	2	12.7	12.7	12.7	33.174	308	12.439	9998200	0	1584000	0	1927900	1700000	1084200	1104900	758480	1838700
RAT	P20171;P01112	GTPase HRas;GTPase HRas, N-terminally processed	Hras;HRAS	sp|P20171|RASH_RAT GTPase HRas OS=Rattus norvegicus OX=10116 GN=Hras PE=1 SV=2;sp|P01112|RASH_HUMAN GTPase HRas OS=Homo sapiens OX=9606 GN=HRAS PE=1 SV=1	2	4	4	0	33.3	33.3	0	21.298	189	14.11	10176000	0	604930	1703500	2879400	1112100	940910	1691300	470200	773990
RAT	Q6WRH9	Immunoglobulin superfamily member 10	Igsf10	sp|Q6WRH9|IGS10_RAT Immunoglobulin superfamily member 10 OS=Rattus norvegicus OX=10116 GN=Igsf10 PE=1 SV=1	1	2	2	2	1.2	1.2	1.2	284.74	2597	2.3796	10203000	2343100	654520	428250	2250000	0	778810	0	1204800	2543300
RAT	P07171;P05937	Calbindin	Calb1;CALB1	sp|P07171|CALB1_RAT Calbindin OS=Rattus norvegicus OX=10116 GN=Calb1 PE=1 SV=2;sp|P05937|CALB1_HUMAN Calbindin OS=Homo sapiens OX=9606 GN=CALB1 PE=1 SV=2	2	3	2	2	17.2	13	13	29.994	261	30.957	10255000	905790	1369900	1430700	1296900	1219900	1192800	1035700	622720	1180300
RAT	Q9Z0J8;Q7Z3B1	Neuronal growth regulator 1	Negr1;NEGR1	sp|Q9Z0J8|NEGR1_RAT Neuronal growth regulator 1 OS=Rattus norvegicus OX=10116 GN=Negr1 PE=1 SV=1;sp|Q7Z3B1|NEGR1_HUMAN Neuronal growth regulator 1 OS=Homo sapiens OX=9606 GN=NEGR1 PE=1 SV=3	2	1	1	1	3.7	3.7	3.7	37.858	348	3.1681	10510000	1387700	806000	2237500	2322700	1469500	0	591370	815360	880030
RAT	Q4KM73;P30085	UMP-CMP kinase	Cmpk1;CMPK1	sp|Q4KM73|KCY_RAT UMP-CMP kinase OS=Rattus norvegicus OX=10116 GN=Cmpk1 PE=1 SV=2;sp|P30085|KCY_HUMAN UMP-CMP kinase OS=Homo sapiens OX=9606 GN=CMPK1 PE=1 SV=3	2	3	3	3	16.8	16.8	16.8	22.169	196	6.7036	10637000	2195100	288150	996760	1675800	2078100	1456900	1445900	136570	363870
RAT	Q5U2Z3;Q99733	Nucleosome assembly protein 1-like 4	Nap1l4;NAP1L4	sp|Q5U2Z3|NP1L4_RAT Nucleosome assembly protein 1-like 4 OS=Rattus norvegicus OX=10116 GN=Nap1l4 PE=1 SV=1;sp|Q99733|NP1L4_HUMAN Nucleosome assembly protein 1-like 4 OS=Homo sapiens OX=9606 GN=NAP1L4 PE=1 SV=1	2	3	3	2	9.3	9.3	6.7	43.916	386	7.4756	10638000	534290	1307000	2436400	1881900	913870	1132400	1264900	555180	612030
RAT	P08413;Q13554;Q9UQM7;P11275;P11730;Q13555	Calcium/calmodulin-dependent protein kinase type II subunit beta;Calcium/calmodulin-dependent protein kinase type II subunit alpha;Calcium/calmodulin-dependent protein kinase type II subunit gamma	Camk2b;CAMK2B;CAMK2A;Camk2a;Camk2g;CAMK2G	sp|P08413|KCC2B_RAT Calcium/calmodulin-dependent protein kinase type II subunit beta OS=Rattus norvegicus OX=10116 GN=Camk2b PE=1 SV=1;sp|Q13554|KCC2B_HUMAN Calcium/calmodulin-dependent protein kinase type II subunit beta OS=Homo sapiens OX=9606 GN=CAMK2B	6	3	1	1	7.4	1.7	1.7	60.401	542	2.9987	10723000	1056400	1068200	947040	1816000	1225900	1408200	1181700	518250	1501100
RAT	P21816;Q16878	Cysteine dioxygenase type 1	Cdo1;CDO1	sp|P21816|CDO1_RAT Cysteine dioxygenase type 1 OS=Rattus norvegicus OX=10116 GN=Cdo1 PE=1 SV=1;sp|Q16878|CDO1_HUMAN Cysteine dioxygenase type 1 OS=Homo sapiens OX=9606 GN=CDO1 PE=1 SV=2	2	2	2	2	7	7	7	23.026	200	2.5657	10759000	3760800	494270	1098900	2559000	518270	0	2158300	169380	0
RAT	B0BNM1	NAD(P)H-hydrate epimerase	Apoa1bp	sp|B0BNM1|NNRE_RAT NAD(P)H-hydrate epimerase OS=Rattus norvegicus OX=10116 GN=Naxe PE=2 SV=1	1	1	1	1	6.4	6.4	6.4	30.89	282	10.967	10763000	1266500	526750	1878900	0	1019200	2078500	1459300	349280	2185000
RAT	D3ZW55;Q9BY32	Inosine triphosphate pyrophosphatase	Itpa;ITPA	sp|D3ZW55|ITPA_RAT Inosine triphosphate pyrophosphatase OS=Rattus norvegicus OX=10116 GN=Itpa PE=3 SV=1;sp|Q9BY32|ITPA_HUMAN Inosine triphosphate pyrophosphatase OS=Homo sapiens OX=9606 GN=ITPA PE=1 SV=2	2	2	2	2	16.7	16.7	16.7	21.927	198	15.43	10836000	2574800	345780	1463100	1182900	585810	2050100	422930	150030	2060800
RAT	D3ZAA9;Q14168	MAGUK p55 subfamily member 2	Mpp2;MPP2	sp|D3ZAA9|MPP2_RAT MAGUK p55 subfamily member 2 OS=Rattus norvegicus OX=10116 GN=Mpp2 PE=1 SV=2;sp|Q14168|MPP2_HUMAN MAGUK p55 subfamily member 2 OS=Homo sapiens OX=9606 GN=MPP2 PE=1 SV=3	3	4	4	4	10.1	10.1	10.1	61.564	552	28.132	10889000	2824500	604520	478730	1065200	861290	372010	2623400	1289100	770300
RAT	Q6AXQ0	SUMO-activating enzyme subunit 1;SUMO-activating enzyme subunit 1, N-terminally processed	Sae1	sp|Q6AXQ0|SAE1_RAT SUMO-activating enzyme subunit 1 OS=Rattus norvegicus OX=10116 GN=Sae1 PE=2 SV=1	1	2	2	2	9.5	9.5	9.5	38.512	349	15.978	10999000	1540500	1717700	0	0	1079700	1123200	1397000	790980	3349900
RAT	Q68FY0	Cytochrome b-c1 complex subunit 1, mitochondrial	Uqcrc1	sp|Q68FY0|QCR1_RAT Cytochrome b-c1 complex subunit 1, mitochondrial OS=Rattus norvegicus OX=10116 GN=Uqcrc1 PE=1 SV=1	1	2	2	2	6.2	6.2	6.2	52.848	480	5.8804	11207000	1915000	0	1829300	1900800	765240	42000	3102900	432970	1218800
RAT	P04631;P04271	Protein S100-B	S100b;S100B	sp|P04631|S100B_RAT Protein S100-B OS=Rattus norvegicus OX=10116 GN=S100b PE=1 SV=2;sp|P04271|S100B_HUMAN Protein S100-B OS=Homo sapiens OX=9606 GN=S100B PE=1 SV=2	2	3	3	3	40.2	40.2	40.2	10.744	92	16.456	11389000	2143000	1574500	1713900	318420	1469500	620100	712310	956670	1880800
RAT	O54975;Q9NQW7	Xaa-Pro aminopeptidase 1;Xaa-Pro aminopeptidase 1, N-terminally processed;Xaa-Pro aminopeptidase 1	Xpnpep1;XPNPEP1	sp|O54975|XPP1_RAT Xaa-Pro aminopeptidase 1 OS=Rattus norvegicus OX=10116 GN=Xpnpep1 PE=1 SV=1;sp|Q9NQW7|XPP1_HUMAN Xaa-Pro aminopeptidase 1 OS=Homo sapiens OX=9606 GN=XPNPEP1 PE=1 SV=3	2	4	4	4	9.1	9.1	9.1	69.657	623	12.775	11393000	1496600	1015700	1745600	752320	1114500	250100	2258600	1176500	1583500
RAT	Q5U2Q3	Ester hydrolase C11orf54 homolog		sp|Q5U2Q3|CK054_RAT Ester hydrolase C11orf54 homolog OS=Rattus norvegicus OX=10116 PE=1 SV=1	1	3	3	3	15.6	15.6	15.6	34.993	315	10.474	11424000	0	529830	2959800	1802300	294580	1571700	1466700	930850	1868700
RAT	B2RYW9;Q96GK7;Q6P2I3	Fumarylacetoacetate hydrolase domain-containing protein 2;Fumarylacetoacetate hydrolase domain-containing protein 2A;Fumarylacetoacetate hydrolase domain-containing protein 2B	Fahd2;FAHD2A;FAHD2B	sp|B2RYW9|FAHD2_RAT Fumarylacetoacetate hydrolase domain-containing protein 2 OS=Rattus norvegicus OX=10116 GN=Fahd2 PE=1 SV=1;sp|Q96GK7|FAH2A_HUMAN Fumarylacetoacetate hydrolase domain-containing protein 2A OS=Homo sapiens OX=9606 GN=FAHD2A PE=1 SV=1;sp|Q	3	2	2	2	8.3	8.3	8.3	34.581	313	8.1717	11441000	254110	776910	2403500	1812800	1325000	1693400	1169300	758710	1247600
RAT	Q5M819;P78330	Phosphoserine phosphatase	Psph;PSPH	sp|Q5M819|SERB_RAT Phosphoserine phosphatase OS=Rattus norvegicus OX=10116 GN=Psph PE=2 SV=1;sp|P78330|SERB_HUMAN Phosphoserine phosphatase OS=Homo sapiens OX=9606 GN=PSPH PE=1 SV=2	2	2	2	2	11.6	11.6	11.6	24.967	225	4.3167	11474000	0	145760	3124100	1953700	1149600	1619200	1214200	574150	1692800
RAT	Q63028;P35611	Alpha-adducin	Add1;ADD1	sp|Q63028|ADDA_RAT Alpha-adducin OS=Rattus norvegicus OX=10116 GN=Add1 PE=1 SV=2;sp|P35611|ADDA_HUMAN Alpha-adducin OS=Homo sapiens OX=9606 GN=ADD1 PE=1 SV=2	2	4	4	4	11	11	11	80.354	735	6.9649	11484000	1477300	0	619510	3367400	310870	0	4818700	613120	276700
RAT	Q7TQ16	Cytochrome b-c1 complex subunit 8	Uqcrq	sp|Q7TQ16|QCR8_RAT Cytochrome b-c1 complex subunit 8 OS=Rattus norvegicus OX=10116 GN=Uqcrq PE=3 SV=1	2	3	3	3	28	28	28	9.8492	82	12.14	11573000	1331400	505980	1824600	1215900	940900	909730	1243700	787670	2812900
RAT	P62890;P62888	60S ribosomal protein L30	Rpl30;RPL30	sp|P62890|RL30_RAT 60S ribosomal protein L30 OS=Rattus norvegicus OX=10116 GN=Rpl30 PE=3 SV=2;sp|P62888|RL30_HUMAN 60S ribosomal protein L30 OS=Homo sapiens OX=9606 GN=RPL30 PE=1 SV=2	2	2	2	2	24.3	24.3	24.3	12.784	115	11.366	11713000	1467000	1419600	1637000	1994900	629170	887730	1602900	369870	1704900
RAT	P50503;Q8IZP2;Q8NFI4;P50502	Hsc70-interacting protein;Putative protein FAM10A4;Putative protein FAM10A5	St13;ST13P4;ST13P5;ST13	sp|P50503|F10A1_RAT Hsc70-interacting protein OS=Rattus norvegicus OX=10116 GN=St13 PE=1 SV=1;sp|Q8IZP2|ST134_HUMAN Putative protein FAM10A4 OS=Homo sapiens OX=9606 GN=ST13P4 PE=5 SV=1;sp|Q8NFI4|F10A5_HUMAN Putative protein FAM10A5 OS=Homo sapiens OX=9606	4	3	3	3	10.1	10.1	10.1	41.279	368	31.854	11916000	2161800	0	0	0	0	0	7947100	362820	1444300
RAT	P36972	Adenine phosphoribosyltransferase	Aprt	sp|P36972|APT_RAT Adenine phosphoribosyltransferase OS=Rattus norvegicus OX=10116 GN=Aprt PE=1 SV=1	2	3	3	3	23.9	23.9	23.9	19.546	180	9.3168	11922000	213790	980050	1222500	2089900	1526500	2038900	1790000	681370	1378800
RAT	Q9WVC0;Q16181;Q6ZU15;Q5PQK1	Septin-7;Septin-14;Septin-10	Sept7;SEPT7;SEPT14;Sept10	sp|Q9WVC0|SEPT7_RAT Septin-7 OS=Rattus norvegicus OX=10116 GN=Sept7 PE=1 SV=1;sp|Q16181|SEPT7_HUMAN Septin-7 OS=Homo sapiens OX=9606 GN=SEPT7 PE=1 SV=2;sp|Q6ZU15|SEP14_HUMAN Septin-14 OS=Homo sapiens OX=9606 GN=SEPT14 PE=1 SV=2;sp|Q5PQK1|SEP10_RAT Septin-1	4	2	2	2	7.3	7.3	7.3	50.507	436	6.8132	11932000	1412500	2475100	1238400	1316500	654560	451560	1334400	1716900	1332300
RAT	Q63564	Synaptic vesicle glycoprotein 2B	Sv2b	sp|Q63564|SV2B_RAT Synaptic vesicle glycoprotein 2B OS=Rattus norvegicus OX=10116 GN=Sv2b PE=1 SV=1	1	3	3	3	7.2	7.2	7.2	77.502	683	13.496	11947000	0	460260	3284300	2178300	1121900	1379600	1491200	201490	1829600
RAT	P63029	Translationally-controlled tumor protein	Tpt1	sp|P63029|TCTP_RAT Translationally-controlled tumor protein OS=Rattus norvegicus OX=10116 GN=Tpt1 PE=1 SV=1	1	1	1	1	8.1	8.1	8.1	19.462	172	3.8491	12145000	0	180000	1592700	3854900	1700100	1969100	1276200	152140	1420400
RAT	Q5I0G4;P41250	Glycine--tRNA ligase	Gars;GARS	sp|Q5I0G4|GARS_RAT Glycine--tRNA ligase (Fragment) OS=Rattus norvegicus OX=10116 GN=Gars PE=1 SV=1;sp|P41250|GARS_HUMAN Glycine--tRNA ligase OS=Homo sapiens OX=9606 GN=GARS PE=1 SV=3	2	6	6	6	10.7	10.7	10.7	72.029	637	17.314	12305000	4979100	633100	914630	0	280050	1446800	2395200	759230	896550
RAT	P18163	Long-chain-fatty-acid--CoA ligase 1	Acsl1	sp|P18163|ACSL1_RAT Long-chain-fatty-acid--CoA ligase 1 OS=Rattus norvegicus OX=10116 GN=Acsl1 PE=1 SV=1	1	2	2	2	2.7	2.7	2.7	78.178	699	2.9573	12320000	2051100	496110	2695400	2883600	799600	760150	1645400	0	988800
RAT	Q9JID2;P29992;O95837	Guanine nucleotide-binding protein subunit alpha-11;Guanine nucleotide-binding protein subunit alpha-14	Gna11;GNA11;GNA14	sp|Q9JID2|GNA11_RAT Guanine nucleotide-binding protein subunit alpha-11 OS=Rattus norvegicus OX=10116 GN=Gna11 PE=2 SV=1;sp|P29992|GNA11_HUMAN Guanine nucleotide-binding protein subunit alpha-11 OS=Homo sapiens OX=9606 GN=GNA11 PE=1 SV=2;sp|O95837|GNA14_HU	3	2	2	2	7.5	7.5	7.5	42.026	359	4.6268	12454000	528740	0	4557100	6649400	718930	0	0	0	0
RAT	P23965	Enoyl-CoA delta isomerase 1, mitochondrial	Eci1	sp|P23965|ECI1_RAT Enoyl-CoA delta isomerase 1, mitochondrial OS=Rattus norvegicus OX=10116 GN=Eci1 PE=1 SV=1	1	2	2	2	9.7	9.7	9.7	32.254	289	11.217	12474000	1957200	659510	1605100	666160	1660700	2673200	2281400	0	970310
RAT	Q6AYK6	Calcyclin-binding protein	Cacybp	sp|Q6AYK6|CYBP_RAT Calcyclin-binding protein OS=Rattus norvegicus OX=10116 GN=Cacybp PE=1 SV=1	1	3	3	2	9.6	9.6	6.6	26.541	229	10.712	12525000	211080	1062700	3208700	1807700	1670400	1625900	893960	272740	1771800
RAT	P16446;Q00169	Phosphatidylinositol transfer protein alpha isoform	Pitpna;PITPNA	sp|P16446|PIPNA_RAT Phosphatidylinositol transfer protein alpha isoform OS=Rattus norvegicus OX=10116 GN=Pitpna PE=1 SV=2;sp|Q00169|PIPNA_HUMAN Phosphatidylinositol transfer protein alpha isoform OS=Homo sapiens OX=9606 GN=PITPNA PE=1 SV=2	2	2	2	2	12.9	12.9	12.9	31.907	271	9.7751	12577000	0	1782400	1382200	3004100	695060	857200	1791100	813060	2251700
RAT	P62752;P62750	60S ribosomal protein L23a	Rpl23a;RPL23A	sp|P62752|RL23A_RAT 60S ribosomal protein L23a OS=Rattus norvegicus OX=10116 GN=Rpl23a PE=2 SV=1;sp|P62750|RL23A_HUMAN 60S ribosomal protein L23a OS=Homo sapiens OX=9606 GN=RPL23A PE=1 SV=1	2	1	1	1	8.3	8.3	8.3	17.695	156	2.923	12609000	2045700	1083700	2393700	824280	707460	1029700	1559700	650910	2314300
RAT	P14942	Glutathione S-transferase alpha-4	Gsta4	sp|P14942|GSTA4_RAT Glutathione S-transferase alpha-4 OS=Rattus norvegicus OX=10116 GN=Gsta4 PE=1 SV=2	1	3	2	2	13.5	9.9	9.9	25.51	222	2.8099	12730000	0	1157000	3946000	2463700	1333500	1571200	776830	674220	807530
RAT	Q63617	Hypoxia up-regulated protein 1	Hyou1	sp|Q63617|HYOU1_RAT Hypoxia up-regulated protein 1 OS=Rattus norvegicus OX=10116 GN=Hyou1 PE=1 SV=1	2	6	6	6	8.8	8.8	8.8	111.29	999	34.408	12811000	3996800	1524300	1166600	1338600	72520	159250	2788100	365510	1399300
RAT	Q9QVC8;Q02790	Peptidyl-prolyl cis-trans isomerase FKBP4;Peptidyl-prolyl cis-trans isomerase FKBP4, N-terminally processed	Fkbp4;FKBP4	sp|Q9QVC8|FKBP4_RAT Peptidyl-prolyl cis-trans isomerase FKBP4 OS=Rattus norvegicus OX=10116 GN=Fkbp4 PE=1 SV=3;sp|Q02790|FKBP4_HUMAN Peptidyl-prolyl cis-trans isomerase FKBP4 OS=Homo sapiens OX=9606 GN=FKBP4 PE=1 SV=3	2	2	2	2	5	5	5	51.45	458	5.0767	12892000	1908600	92210	304930	3742400	1857600	1652900	2135400	549750	648220
RAT	P37377;P37840	Alpha-synuclein	Snca;SNCA	sp|P37377|SYUA_RAT Alpha-synuclein OS=Rattus norvegicus OX=10116 GN=Snca PE=1 SV=1;sp|P37840|SYUA_HUMAN Alpha-synuclein OS=Homo sapiens OX=9606 GN=SNCA PE=1 SV=1	2	4	2	2	40	27.1	27.1	14.515	140	10.604	12921000	1925000	1553100	1301900	1503200	1349100	793780	1785900	316450	2392200
RAT	P46844	Biliverdin reductase A	Blvra	sp|P46844|BIEA_RAT Biliverdin reductase A OS=Rattus norvegicus OX=10116 GN=Blvra PE=1 SV=1	2	3	3	3	11.2	11.2	11.2	33.565	295	10.323	13202000	742360	457990	893950	1698500	1845100	3095400	1837800	830840	1799600
RAT	P68182	cAMP-dependent protein kinase catalytic subunit beta	Prkacb	sp|P68182|KAPCB_RAT cAMP-dependent protein kinase catalytic subunit beta OS=Rattus norvegicus OX=10116 GN=Prkacb PE=1 SV=2	1	4	1	1	11.4	3.4	3.4	40.707	351	3.382	13261000	1542900	1367500	2229400	1551300	1328100	1685700	1496700	582350	1477000
RAT	P63174;P63173	60S ribosomal protein L38	Rpl38;RPL38	sp|P63174|RL38_RAT 60S ribosomal protein L38 OS=Rattus norvegicus OX=10116 GN=Rpl38 PE=1 SV=2;sp|P63173|RL38_HUMAN 60S ribosomal protein L38 OS=Homo sapiens OX=9606 GN=RPL38 PE=1 SV=2	2	3	3	3	32.9	32.9	32.9	8.2178	70	7.5516	13409000	2511600	1084700	2455500	1095900	930120	618990	1832800	832240	2047500
RAT	P62902;P62899	60S ribosomal protein L31	Rpl31;RPL31	sp|P62902|RL31_RAT 60S ribosomal protein L31 OS=Rattus norvegicus OX=10116 GN=Rpl31 PE=2 SV=1;sp|P62899|RL31_HUMAN 60S ribosomal protein L31 OS=Homo sapiens OX=9606 GN=RPL31 PE=1 SV=1	2	2	2	2	18.4	18.4	18.4	14.463	125	27.86	13450000	1898400	1159300	1639000	1530700	903330	1061300	1621300	766090	2870100
RAT	P85834	Elongation factor Tu, mitochondrial	Tufm	sp|P85834|EFTU_RAT Elongation factor Tu, mitochondrial OS=Rattus norvegicus OX=10116 GN=Tufm PE=1 SV=1	1	3	3	3	11.3	11.3	11.3	49.522	452	5.4442	13568000	539340	0	1054200	1199100	2208800	0	4249900	1776500	2540200
RAT	Q6PEC0;P50583	Bis(5-nucleosyl)-tetraphosphatase [asymmetrical]	Nudt2;NUDT2	sp|Q6PEC0|AP4A_RAT Bis(5-nucleosyl)-tetraphosphatase [asymmetrical] OS=Rattus norvegicus OX=10116 GN=Nudt2 PE=2 SV=3;sp|P50583|AP4A_HUMAN Bis(5-nucleosyl)-tetraphosphatase [asymmetrical] OS=Homo sapiens OX=9606 GN=NUDT2 PE=1 SV=3	2	3	3	3	28.6	28.6	28.6	16.929	147	8.6502	13616000	1085200	1730300	1017300	2497400	1214100	3473300	448870	400510	1748800
RAT	P62697;P43320	Beta-crystallin B2	Crybb2;CRYBB2	sp|P62697|CRBB2_RAT Beta-crystallin B2 OS=Rattus norvegicus OX=10116 GN=Crybb2 PE=1 SV=2;sp|P43320|CRBB2_HUMAN Beta-crystallin B2 OS=Homo sapiens OX=9606 GN=CRYBB2 PE=1 SV=2	2	7	7	7	38.5	38.5	38.5	23.381	205	30.486	13690000	297250	0	166400	0	108090	0	13083000	35073	0
RAT	P12075	Cytochrome c oxidase subunit 5B, mitochondrial	Cox5b	sp|P12075|COX5B_RAT Cytochrome c oxidase subunit 5B, mitochondrial OS=Rattus norvegicus OX=10116 GN=Cox5b PE=1 SV=2	1	3	3	3	24.8	24.8	24.8	13.915	129	6.9182	13768000	0	902560	3730800	2044400	1042800	797130	1369600	608110	3272400
RAT	Q6AY84;Q12765	Secernin-1	Scrn1;SCRN1	sp|Q6AY84|SCRN1_RAT Secernin-1 OS=Rattus norvegicus OX=10116 GN=Scrn1 PE=1 SV=1;sp|Q12765|SCRN1_HUMAN Secernin-1 OS=Homo sapiens OX=9606 GN=SCRN1 PE=1 SV=2	2	2	2	2	4.8	4.8	4.8	46.396	414	4.9108	13897000	0	348930	1361000	7607700	646820	2280100	1046900	0	605320
RAT	Q04462	Valine--tRNA ligase	Vars	sp|Q04462|SYVC_RAT Valine--tRNA ligase OS=Rattus norvegicus OX=10116 GN=Vars PE=2 SV=2	2	5	5	5	5.1	5.1	5.1	140.37	1264	16.016	14040000	3982400	622580	853380	2199700	682890	1389500	2888500	604500	816480
RAT	O08839;O00499	Myc box-dependent-interacting protein 1	Bin1;BIN1	sp|O08839|BIN1_RAT Myc box-dependent-interacting protein 1 OS=Rattus norvegicus OX=10116 GN=Bin1 PE=1 SV=1;sp|O00499|BIN1_HUMAN Myc box-dependent-interacting protein 1 OS=Homo sapiens OX=9606 GN=BIN1 PE=1 SV=1	2	6	6	6	13.9	13.9	13.9	64.532	588	28.336	14094000	6892300	269350	2392200	242440	147630	1344300	1982400	167200	655830
RAT	P12001;Q07020	60S ribosomal protein L18	Rpl18;RPL18	sp|P12001|RL18_RAT 60S ribosomal protein L18 OS=Rattus norvegicus OX=10116 GN=Rpl18 PE=1 SV=2;sp|Q07020|RL18_HUMAN 60S ribosomal protein L18 OS=Homo sapiens OX=9606 GN=RPL18 PE=1 SV=2	2	4	4	4	25	25	25	21.658	188	16.6	14141000	0	1254300	2792100	4736100	1428500	772120	2242100	446710	468760
RAT	Q75Q39;O94826	Mitochondrial import receptor subunit TOM70	Tomm70a;TOMM70A	sp|Q75Q39|TOM70_RAT Mitochondrial import receptor subunit TOM70 OS=Rattus norvegicus OX=10116 GN=Tomm70 PE=1 SV=1;sp|O94826|TOM70_HUMAN Mitochondrial import receptor subunit TOM70 OS=Homo sapiens OX=9606 GN=TOMM70 PE=1 SV=1	2	5	5	5	10.5	10.5	10.5	67.444	610	12.29	14193000	5659000	727700	2215800	1713000	585720	797500	1437700	475150	581270
RAT	P84817;Q9Y3D6	Mitochondrial fission 1 protein	Fis1;FIS1	sp|P84817|FIS1_RAT Mitochondrial fission 1 protein OS=Rattus norvegicus OX=10116 GN=Fis1 PE=1 SV=1;sp|Q9Y3D6|FIS1_HUMAN Mitochondrial fission 1 protein OS=Homo sapiens OX=9606 GN=FIS1 PE=1 SV=2	2	4	4	4	33.6	33.6	33.6	16.994	152	16.127	14306000	786150	1868500	1655300	2116900	1477600	2919700	446650	637600	2397200
RAT	O08557	N(G),N(G)-dimethylarginine dimethylaminohydrolase 1	Ddah1	sp|O08557|DDAH1_RAT N(G),N(G)-dimethylarginine dimethylaminohydrolase 1 OS=Rattus norvegicus OX=10116 GN=Ddah1 PE=1 SV=3	1	2	1	1	6.7	3.9	3.9	31.426	285	2.9711	14577000	0	1214600	2972800	2788500	1888000	1477600	3501900	476620	257240
RAT	Q5HZV9;Q15435	Protein phosphatase 1 regulatory subunit 7	Ppp1r7;PPP1R7	sp|Q5HZV9|PP1R7_RAT Protein phosphatase 1 regulatory subunit 7 OS=Rattus norvegicus OX=10116 GN=Ppp1r7 PE=1 SV=1;sp|Q15435|PP1R7_HUMAN Protein phosphatase 1 regulatory subunit 7 OS=Homo sapiens OX=9606 GN=PPP1R7 PE=1 SV=1	2	2	2	2	8.1	8.1	8.1	41.296	360	24.364	14692000	1232200	943070	1855500	1571400	2152900	1706200	1531900	1721200	1978100
RAT	P52296;Q14974	Importin subunit beta-1	Kpnb1;KPNB1	sp|P52296|IMB1_RAT Importin subunit beta-1 OS=Rattus norvegicus OX=10116 GN=Kpnb1 PE=1 SV=1;sp|Q14974|IMB1_HUMAN Importin subunit beta-1 OS=Homo sapiens OX=9606 GN=KPNB1 PE=1 SV=2	2	4	4	4	6.7	6.7	6.7	97.123	875	38.158	15399000	3572900	2392600	1352000	1347700	655060	241130	3514300	1095200	1228500
RAT	P05370;P11413	Glucose-6-phosphate 1-dehydrogenase	G6pdx;G6PD	sp|P05370|G6PD_RAT Glucose-6-phosphate 1-dehydrogenase OS=Rattus norvegicus OX=10116 GN=G6pdx PE=1 SV=3;sp|P11413|G6PD_HUMAN Glucose-6-phosphate 1-dehydrogenase OS=Homo sapiens OX=9606 GN=G6PD PE=1 SV=4	2	4	4	4	10.1	10.1	10.1	59.375	515	9.2315	15493000	771040	1805700	1124700	5602400	1378700	1018700	1827500	1299200	664740
RAT	P61354;P61353	60S ribosomal protein L27	Rpl27;RPL27	sp|P61354|RL27_RAT 60S ribosomal protein L27 OS=Rattus norvegicus OX=10116 GN=Rpl27 PE=2 SV=2;sp|P61353|RL27_HUMAN 60S ribosomal protein L27 OS=Homo sapiens OX=9606 GN=RPL27 PE=1 SV=2	2	2	2	2	12.5	12.5	12.5	15.798	136	4.017	15513000	0	1407700	3537900	2744700	1552000	1300100	2125200	807950	2037100
RAT	F1MA98;P12270	Nucleoprotein TPR	Tpr;TPR	sp|F1MA98|TPR_RAT Nucleoprotein TPR OS=Rattus norvegicus OX=10116 GN=Tpr PE=1 SV=1;sp|P12270|TPR_HUMAN Nucleoprotein TPR OS=Homo sapiens OX=9606 GN=TPR PE=1 SV=3	2	4	4	4	2.4	2.4	2.4	267.3	2360	14.612	15689000	550280	1808800	1223300	968970	1882900	1623800	1993700	75830	5561300
RAT	Q5RJR8;Q96AG4	Leucine-rich repeat-containing protein 59	Lrrc59;LRRC59	sp|Q5RJR8|LRC59_RAT Leucine-rich repeat-containing protein 59 OS=Rattus norvegicus OX=10116 GN=Lrrc59 PE=1 SV=1;sp|Q96AG4|LRC59_HUMAN Leucine-rich repeat-containing protein 59 OS=Homo sapiens OX=9606 GN=LRRC59 PE=1 SV=1	2	2	2	2	8.1	8.1	8.1	34.869	307	5.6163	15800000	1622000	305890	5151100	2384600	0	74134	1810500	596100	3856100
RAT	Q920L2;P31040	Succinate dehydrogenase [ubiquinone] flavoprotein subunit, mitochondrial	Sdha;SDHA	sp|Q920L2|SDHA_RAT Succinate dehydrogenase [ubiquinone] flavoprotein subunit, mitochondrial OS=Rattus norvegicus OX=10116 GN=Sdha PE=1 SV=1;sp|P31040|SDHA_HUMAN Succinate dehydrogenase [ubiquinone] flavoprotein subunit, mitochondrial OS=Homo sapiens OX=960	2	2	2	2	5.3	5.3	5.3	71.614	656	19.514	15844000	1093600	5268300	1335800	1650800	385380	2987800	721610	948950	1451300
RAT	P08503	Medium-chain specific acyl-CoA dehydrogenase, mitochondrial	Acadm	sp|P08503|ACADM_RAT Medium-chain specific acyl-CoA dehydrogenase, mitochondrial OS=Rattus norvegicus OX=10116 GN=Acadm PE=1 SV=1	1	2	2	2	9.7	9.7	9.7	46.555	421	12.492	15964000	1614200	1932800	1547900	4024100	733830	0	2560200	878370	2672400
RAT	P23978;P30531	Sodium- and chloride-dependent GABA transporter 1	Slc6a1;SLC6A1	sp|P23978|SC6A1_RAT Sodium- and chloride-dependent GABA transporter 1 OS=Rattus norvegicus OX=10116 GN=Slc6a1 PE=1 SV=1;sp|P30531|SC6A1_HUMAN Sodium- and chloride-dependent GABA transporter 1 OS=Homo sapiens OX=9606 GN=SLC6A1 PE=1 SV=2	2	2	2	2	5.5	5.5	5.5	67.001	599	6.5899	16027000	2899600	1421100	1362800	3684500	1596200	2074800	717060	382270	1888800
RAT	D4ABY2;Q9UBF2;Q9Y678;Q4AEF8	Coatomer subunit gamma-2;Coatomer subunit gamma-1	Copg2;COPG2;COPG1;Copg1	sp|D4ABY2|COPG2_RAT Coatomer subunit gamma-2 OS=Rattus norvegicus OX=10116 GN=Copg2 PE=3 SV=2;sp|Q9UBF2|COPG2_HUMAN Coatomer subunit gamma-2 OS=Homo sapiens OX=9606 GN=COPG2 PE=1 SV=1;sp|Q9Y678|COPG1_HUMAN Coatomer subunit gamma-1 OS=Homo sapiens OX=9606 G	4	3	3	3	5	5	5	80.488	715	11.471	16150000	584850	0	0	0	14384000	0	522140	0	658660
RAT	Q02563;Q7L0J3	Synaptic vesicle glycoprotein 2A	Sv2a;SV2A	sp|Q02563|SV2A_RAT Synaptic vesicle glycoprotein 2A OS=Rattus norvegicus OX=10116 GN=Sv2a PE=1 SV=2;sp|Q7L0J3|SV2A_HUMAN Synaptic vesicle glycoprotein 2A OS=Homo sapiens OX=9606 GN=SV2A PE=1 SV=1	2	5	5	5	8	8	8	82.66	742	17.569	16311000	2288400	907140	2120000	3996700	1049400	1335700	3250800	332260	1030400
RAT	P62832;P62829	60S ribosomal protein L23	Rpl23;RPL23	sp|P62832|RL23_RAT 60S ribosomal protein L23 OS=Rattus norvegicus OX=10116 GN=Rpl23 PE=2 SV=1;sp|P62829|RL23_HUMAN 60S ribosomal protein L23 OS=Homo sapiens OX=9606 GN=RPL23 PE=1 SV=1	2	3	3	3	30.7	30.7	30.7	14.865	140	17.703	16319000	1143000	1513800	2354700	3609600	1117000	1967800	1096100	304600	3212100
RAT	P53987	Monocarboxylate transporter 1	Slc16a1	sp|P53987|MOT1_RAT Monocarboxylate transporter 1 OS=Rattus norvegicus OX=10116 GN=Slc16a1 PE=1 SV=1	1	3	3	3	6.5	6.5	6.5	53.238	494	6.6504	16368000	1928800	1640000	2381100	1287400	1633600	564710	3757600	874990	2299700
RAT	Q63610;P06753;CON__Q3SX28;P67936;P09495;P58775;P09493;P07951;P04692	Tropomyosin alpha-3 chain;Tropomyosin alpha-4 chain;Tropomyosin beta chain;Tropomyosin alpha-1 chain	Tpm3;TPM3;TPM4;Tpm4;Tpm2;TPM1;TPM2;Tpm1	sp|Q63610|TPM3_RAT Tropomyosin alpha-3 chain OS=Rattus norvegicus OX=10116 GN=Tpm3 PE=1 SV=2;sp|P06753|TPM3_HUMAN Tropomyosin alpha-3 chain OS=Homo sapiens OX=9606 GN=TPM3 PE=1 SV=2;;sp|P67936|TPM4_HUMAN Tropomyosin alpha-4 chain OS=Homo sapiens OX=9606 GN	9	2	2	2	8.5	8.5	8.5	29.006	248	5.3347	16373000	0	1829200	2758400	2459600	1846800	2202300	1914500	363470	2999100
RAT	P12346	Serotransferrin	Tf	sp|P12346|TRFE_RAT Serotransferrin OS=Rattus norvegicus OX=10116 GN=Tf PE=1 SV=3	1	4	4	4	11.2	11.2	11.2	76.394	698	20.302	16413000	0	1690100	1838500	2342600	1381900	7062900	425460	610410	1061200
RAT	P27274	CD59 glycoprotein	Cd59	sp|P27274|CD59_RAT CD59 glycoprotein OS=Rattus norvegicus OX=10116 GN=Cd59 PE=1 SV=2	1	1	1	1	7.1	7.1	7.1	13.79	126	5.2375	16592000	0	1575700	2490400	3494000	1732700	1523900	2216400	1270300	2288600
RAT	Q8K4F7;Q96C86	m7GpppX diphosphatase	Dcps;DCPS	sp|Q8K4F7|DCPS_RAT m7GpppX diphosphatase OS=Rattus norvegicus OX=10116 GN=Dcps PE=2 SV=1;sp|Q96C86|DCPS_HUMAN m7GpppX diphosphatase OS=Homo sapiens OX=9606 GN=DCPS PE=1 SV=2	2	2	2	2	8.9	8.9	8.9	38.713	336	12.798	16719000	1466500	1005000	3132300	1498800	1441900	3592500	2462000	1455300	664790
RAT	Q923W4;Q9Y3E1	Hepatoma-derived growth factor-related protein 3	Hdgfrp3;HDGFRP3	sp|Q923W4|HDGR3_RAT Hepatoma-derived growth factor-related protein 3 OS=Rattus norvegicus OX=10116 GN=Hdgfl3 PE=1 SV=1;sp|Q9Y3E1|HDGR3_HUMAN Hepatoma-derived growth factor-related protein 3 OS=Homo sapiens OX=9606 GN=HDGFL3 PE=1 SV=1	2	3	3	2	20.3	20.3	11.9	22.446	202	17.545	16823000	0	1146900	3648500	3220300	1226700	1327700	2251300	252780	3748500
RAT	Q6AYR6;Q9H0R4	Haloacid dehalogenase-like hydrolase domain-containing protein 2	Hdhd2;HDHD2	sp|Q6AYR6|HDHD2_RAT Haloacid dehalogenase-like hydrolase domain-containing protein 2 OS=Rattus norvegicus OX=10116 GN=Hdhd2 PE=2 SV=1;sp|Q9H0R4|HDHD2_HUMAN Haloacid dehalogenase-like hydrolase domain-containing protein 2 OS=Homo sapiens OX=9606 GN=HDHD2 PE	2	4	4	4	29.7	29.7	29.7	28.779	259	15.663	16991000	654210	1090700	1695400	2948700	2099100	2761100	2637900	659900	2443800
RAT	P10960	Sulfated glycoprotein 1	Psap	sp|P10960|SAP_RAT Prosaposin OS=Rattus norvegicus OX=10116 GN=Psap PE=1 SV=1	2	3	3	3	6.7	6.7	6.7	61.123	554	12.425	17105000	1848300	1215700	4576800	313860	1119300	108480	626350	1643700	5652700
RAT	Q9JJK1;Q13491	Neuronal membrane glycoprotein M6-b	Gpm6b;GPM6B	sp|Q9JJK1|GPM6B_RAT Neuronal membrane glycoprotein M6-b OS=Rattus norvegicus OX=10116 GN=Gpm6b PE=1 SV=1;sp|Q13491|GPM6B_HUMAN Neuronal membrane glycoprotein M6-b OS=Homo sapiens OX=9606 GN=GPM6B PE=1 SV=2	2	1	1	1	4.9	4.9	4.9	28.973	265	3.3581	17236000	530840	1367600	2115700	2351200	2632200	2941000	2716000	0	2581500
RAT	P10536	Ras-related protein Rab-1B	Rab1b	sp|P10536|RAB1B_RAT Ras-related protein Rab-1B OS=Rattus norvegicus OX=10116 GN=Rab1b PE=1 SV=1	4	6	1	1	35.3	8	8	22.163	201	8.5276	17709000	2546400	994150	1950400	2469100	1811800	2040000	1763600	973400	3159900
RAT	Q6P7R8	Very-long-chain 3-oxoacyl-CoA reductase	Hsd17b12	sp|Q6P7R8|DHB12_RAT Very-long-chain 3-oxoacyl-CoA reductase OS=Rattus norvegicus OX=10116 GN=Hsd17b12 PE=2 SV=1	1	3	3	3	14.1	14.1	14.1	34.84	312	6.5189	18069000	916750	1843300	2359600	2675700	1592800	3909400	2287600	529980	1953800
RAT	P85968;P52209	6-phosphogluconate dehydrogenase, decarboxylating	Pgd;PGD	sp|P85968|6PGD_RAT 6-phosphogluconate dehydrogenase, decarboxylating OS=Rattus norvegicus OX=10116 GN=Pgd PE=1 SV=1;sp|P52209|6PGD_HUMAN 6-phosphogluconate dehydrogenase, decarboxylating OS=Homo sapiens OX=9606 GN=PGD PE=1 SV=3	2	3	3	3	8.7	8.7	8.7	53.236	483	54.435	18125000	5330300	1477800	2211100	2189500	445010	658390	2132000	965940	2715000
RAT	Q4KM49;P54577	Tyrosine--tRNA ligase, cytoplasmic;Tyrosine--tRNA ligase, cytoplasmic, N-terminally processed	Yars;YARS	sp|Q4KM49|SYYC_RAT Tyrosine--tRNA ligase, cytoplasmic OS=Rattus norvegicus OX=10116 GN=Yars PE=2 SV=3;sp|P54577|SYYC_HUMAN Tyrosine--tRNA ligase, cytoplasmic OS=Homo sapiens OX=9606 GN=YARS PE=1 SV=4	2	5	5	5	11.7	11.7	11.7	59.115	528	14.223	18199000	2587700	735220	7236700	2523800	1340200	851850	876620	459170	1587400
RAT	Q63622;Q15700	Disks large homolog 2	Dlg2;DLG2	sp|Q63622|DLG2_RAT Disks large homolog 2 OS=Rattus norvegicus OX=10116 GN=Dlg2 PE=1 SV=1;sp|Q15700|DLG2_HUMAN Disks large homolog 2 OS=Homo sapiens OX=9606 GN=DLG2 PE=1 SV=3	2	2	2	2	3.8	3.8	3.8	94.933	852	7.1177	18213000	1316800	1498700	3291900	3080000	2446200	2789800	1436000	975790	1378000
RAT	P68511;Q04917	14-3-3 protein eta	Ywhah;YWHAH	sp|P68511|1433F_RAT 14-3-3 protein eta OS=Rattus norvegicus OX=10116 GN=Ywhah PE=1 SV=2;sp|Q04917|1433F_HUMAN 14-3-3 protein eta OS=Homo sapiens OX=9606 GN=YWHAH PE=1 SV=4	2	7	3	3	29.7	15.4	15.4	28.211	246	40.644	18392000	1465900	1345100	2045900	4600600	307040	816670	5840700	360530	1609300
RAT	P14668	Annexin A5	Anxa5	sp|P14668|ANXA5_RAT Annexin A5 OS=Rattus norvegicus OX=10116 GN=Anxa5 PE=1 SV=3	2	3	3	3	12.5	12.5	12.5	35.744	319	29.605	18471000	1173900	1342200	2866500	1504200	1566800	2028500	2005100	1461700	4522600
RAT	P19234;P19404	NADH dehydrogenase [ubiquinone] flavoprotein 2, mitochondrial	Ndufv2;NDUFV2	sp|P19234|NDUV2_RAT NADH dehydrogenase [ubiquinone] flavoprotein 2, mitochondrial OS=Rattus norvegicus OX=10116 GN=Ndufv2 PE=1 SV=2;sp|P19404|NDUV2_HUMAN NADH dehydrogenase [ubiquinone] flavoprotein 2, mitochondrial OS=Homo sapiens OX=9606 GN=NDUFV2 PE=1 S	2	2	2	2	9.3	9.3	9.3	27.378	248	6.8451	18546000	2565200	1633900	3680800	2579800	559040	1456000	2726000	642600	2702700
RAT	Q9QYL8;O95372	Acyl-protein thioesterase 2	Lypla2;LYPLA2	sp|Q9QYL8|LYPA2_RAT Acyl-protein thioesterase 2 OS=Rattus norvegicus OX=10116 GN=Lypla2 PE=1 SV=1;sp|O95372|LYPA2_HUMAN Acyl-protein thioesterase 2 OS=Homo sapiens OX=9606 GN=LYPLA2 PE=1 SV=1	2	4	4	4	29	29	29	24.807	231	14.476	18870000	2816200	675030	1416300	2010800	1785900	4913600	1318200	510580	3423800
RAT	Q5BK63	NADH dehydrogenase [ubiquinone] 1 alpha subcomplex subunit 9, mitochondrial	Ndufa9	sp|Q5BK63|NDUA9_RAT NADH dehydrogenase [ubiquinone] 1 alpha subcomplex subunit 9, mitochondrial OS=Rattus norvegicus OX=10116 GN=Ndufa9 PE=1 SV=2	2	5	5	5	17.5	17.5	17.5	42.559	377	36.117	18935000	0	880460	2895500	3148000	856220	1827400	2459300	1430900	5436800
RAT	Q4KM65;O43809	Cleavage and polyadenylation specificity factor subunit 5	Nudt21;NUDT21	sp|Q4KM65|CPSF5_RAT Cleavage and polyadenylation specificity factor subunit 5 OS=Rattus norvegicus OX=10116 GN=Nudt21 PE=2 SV=1;sp|O43809|CPSF5_HUMAN Cleavage and polyadenylation specificity factor subunit 5 OS=Homo sapiens OX=9606 GN=NUDT21 PE=1 SV=1	2	3	3	3	17.2	17.2	17.2	26.24	227	11.393	18955000	280040	1478100	2490700	2964400	2260400	3637400	1704600	709030	3430500
RAT	P27881;P52789	Hexokinase-2	Hk2;HK2	sp|P27881|HXK2_RAT Hexokinase-2 OS=Rattus norvegicus OX=10116 GN=Hk2 PE=1 SV=1;sp|P52789|HXK2_HUMAN Hexokinase-2 OS=Homo sapiens OX=9606 GN=HK2 PE=1 SV=2	4	6	4	4	8.3	6.1	6.1	102.54	917	24.071	19124000	3481700	956780	3777100	3277400	830160	1220500	3463200	522510	1594600
RAT	Q5I0D7;P12955	Xaa-Pro dipeptidase	Pepd;PEPD	sp|Q5I0D7|PEPD_RAT Xaa-Pro dipeptidase OS=Rattus norvegicus OX=10116 GN=Pepd PE=2 SV=1;sp|P12955|PEPD_HUMAN Xaa-Pro dipeptidase OS=Homo sapiens OX=9606 GN=PEPD PE=1 SV=3	2	2	2	2	3.7	3.7	3.7	54.75	492	4.0594	19198000	0	300840	7130900	4716000	697650	784550	4334400	886700	346880
RAT	P21588;P21589	5-nucleotidase	Nt5e;NT5E	sp|P21588|5NTD_RAT 5-nucleotidase OS=Rattus norvegicus OX=10116 GN=Nt5e PE=1 SV=1;sp|P21589|5NTD_HUMAN 5-nucleotidase OS=Homo sapiens OX=9606 GN=NT5E PE=1 SV=1	2	2	2	2	4.5	4.5	4.5	63.968	576	6.6352	19417000	888200	1669800	2284400	3415400	2308800	1915400	2266100	1263800	3404600
RAT	P15791;Q13557	Calcium/calmodulin-dependent protein kinase type II subunit delta	Camk2d;CAMK2D	sp|P15791|KCC2D_RAT Calcium/calmodulin-dependent protein kinase type II subunit delta OS=Rattus norvegicus OX=10116 GN=Camk2d PE=1 SV=1;sp|Q13557|KCC2D_HUMAN Calcium/calmodulin-dependent protein kinase type II subunit delta OS=Homo sapiens OX=9606 GN=CAMK2	2	4	4	2	9.9	9.9	4.1	60.08	533	21.818	19600000	164040	1413300	536430	9140300	366860	1049900	6403400	127530	397770
RAT	P52555;P30040	Endoplasmic reticulum resident protein 29	Erp29;ERP29	sp|P52555|ERP29_RAT Endoplasmic reticulum resident protein 29 OS=Rattus norvegicus OX=10116 GN=Erp29 PE=1 SV=2;sp|P30040|ERP29_HUMAN Endoplasmic reticulum resident protein 29 OS=Homo sapiens OX=9606 GN=ERP29 PE=1 SV=4	2	4	4	4	17.7	17.7	17.7	28.574	260	11.14	20064000	840170	1641000	2746700	4479300	2766900	3813600	1208500	0	2568000
RAT	Q62813;Q13449	Limbic system-associated membrane protein	Lsamp;LSAMP	sp|Q62813|LSAMP_RAT Limbic system-associated membrane protein OS=Rattus norvegicus OX=10116 GN=Lsamp PE=1 SV=1;sp|Q13449|LSAMP_HUMAN Limbic system-associated membrane protein OS=Homo sapiens OX=9606 GN=LSAMP PE=1 SV=2	2	3	3	3	10.1	10.1	10.1	37.324	338	7.9064	20118000	1233900	2505700	3380100	3611900	1706800	1920300	966630	1441600	3350700
RAT	P07483	Fatty acid-binding protein, heart	Fabp3	sp|P07483|FABPH_RAT Fatty acid-binding protein, heart OS=Rattus norvegicus OX=10116 GN=Fabp3 PE=1 SV=2	2	4	4	4	31.6	31.6	31.6	14.775	133	9.427	20227000	1845300	1388600	2356000	4332400	1181800	3623600	1975200	813260	2710900
RAT	P62839;P62837;P61078;P61077;P70711	Ubiquitin-conjugating enzyme E2 D2;Ubiquitin-conjugating enzyme E2 D3;Ubiquitin-conjugating enzyme E2 D2B	Ube2d2;UBE2D2;Ube2d3;UBE2D3;Ube2d2b	sp|P62839|UB2D2_RAT Ubiquitin-conjugating enzyme E2 D2 OS=Rattus norvegicus OX=10116 GN=Ube2d2 PE=1 SV=1;sp|P62837|UB2D2_HUMAN Ubiquitin-conjugating enzyme E2 D2 OS=Homo sapiens OX=9606 GN=UBE2D2 PE=1 SV=1;sp|P61078|UB2D3_RAT Ubiquitin-conjugating enzyme E	5	2	2	2	23.8	23.8	23.8	16.735	147	6.0729	20276000	3535100	520350	3364800	1703500	2009500	2772800	2367300	232790	3770000
RAT	P02793;Q7TP54	Ferritin light chain 1;Protein FAM65B	Ftl1;Fam65b	sp|P02793|FRIL1_RAT Ferritin light chain 1 OS=Rattus norvegicus OX=10116 GN=Ftl1 PE=1 SV=3;sp|Q7TP54|RIPR2_RAT Rho family-interacting cell polarization regulator 2 OS=Rattus norvegicus OX=10116 GN=Ripor2 PE=1 SV=1	2	3	3	3	25.1	25.1	25.1	20.748	183	9.0894	20360000	1448200	2227100	2748900	3583300	3443000	3004200	1339900	317770	2248000
RAT	P09951;P17600	Synapsin-1	Syn1;SYN1	sp|P09951|SYN1_RAT Synapsin-1 OS=Rattus norvegicus OX=10116 GN=Syn1 PE=1 SV=3;sp|P17600|SYN1_HUMAN Synapsin-1 OS=Homo sapiens OX=9606 GN=SYN1 PE=1 SV=3	2	5	5	5	11.1	11.1	11.1	73.987	704	12.676	20412000	9458000	573940	5047500	207670	1183200	368580	954980	0	2618500
RAT	P41498;P24666	Low molecular weight phosphotyrosine protein phosphatase	Acp1;ACP1	sp|P41498|PPAC_RAT Low molecular weight phosphotyrosine protein phosphatase OS=Rattus norvegicus OX=10116 GN=Acp1 PE=1 SV=3;sp|P24666|PPAC_HUMAN Low molecular weight phosphotyrosine protein phosphatase OS=Homo sapiens OX=9606 GN=ACP1 PE=1 SV=3	2	3	3	3	20.3	20.3	20.3	18.151	158	12.97	20677000	1819500	1248700	1856800	2891700	2264200	2669200	4020500	1147600	2758900
RAT	P62703;P62701	40S ribosomal protein S4, X isoform	Rps4x;RPS4X	sp|P62703|RS4X_RAT 40S ribosomal protein S4, X isoform OS=Rattus norvegicus OX=10116 GN=Rps4x PE=2 SV=2;sp|P62701|RS4X_HUMAN 40S ribosomal protein S4, X isoform OS=Homo sapiens OX=9606 GN=RPS4X PE=1 SV=2	3	4	4	4	10.6	10.6	10.6	29.597	263	9.3933	21266000	242930	2028300	5271000	5500500	1823600	1118700	1226600	255510	3799000
RAT	O09175;Q9H4A4	Aminopeptidase B	Rnpep;RNPEP	sp|O09175|AMPB_RAT Aminopeptidase B OS=Rattus norvegicus OX=10116 GN=Rnpep PE=1 SV=2;sp|Q9H4A4|AMPB_HUMAN Aminopeptidase B OS=Homo sapiens OX=9606 GN=RNPEP PE=1 SV=2	2	6	6	6	13.5	13.5	13.5	72.619	650	17.624	21280000	5739100	1353800	2745000	3402500	2235000	939940	2375200	1090200	1399100
RAT	P27952;P15880	40S ribosomal protein S2	Rps2;RPS2	sp|P27952|RS2_RAT 40S ribosomal protein S2 OS=Rattus norvegicus OX=10116 GN=Rps2 PE=1 SV=1;sp|P15880|RS2_HUMAN 40S ribosomal protein S2 OS=Homo sapiens OX=9606 GN=RPS2 PE=1 SV=2	2	4	4	4	16	16	16	31.231	293	18.706	21632000	843590	1564600	6983000	2832400	593470	730140	3243700	1163000	3678400
RAT	P62775;P58546	Myotrophin	Mtpn;MTPN	sp|P62775|MTPN_RAT Myotrophin OS=Rattus norvegicus OX=10116 GN=Mtpn PE=1 SV=2;sp|P58546|MTPN_HUMAN Myotrophin OS=Homo sapiens OX=9606 GN=MTPN PE=1 SV=2	2	4	4	4	51.7	51.7	51.7	12.861	118	55.616	21675000	3391400	1864400	3747900	2137700	880440	3205100	1720900	1587500	3140300
RAT	Q32PX7;Q96AE4	Far upstream element-binding protein 1	Fubp1;FUBP1	sp|Q32PX7|FUBP1_RAT Far upstream element-binding protein 1 OS=Rattus norvegicus OX=10116 GN=Fubp1 PE=1 SV=1;sp|Q96AE4|FUBP1_HUMAN Far upstream element-binding protein 1 OS=Homo sapiens OX=9606 GN=FUBP1 PE=1 SV=3	2	5	4	4	8.5	7.4	7.4	67.196	639	8.3039	21701000	6221000	1456100	4320200	1972500	1757000	595650	3317500	162150	1898700
RAT	P62870;Q15370	Transcription elongation factor B polypeptide 2	Tceb2;TCEB2	sp|P62870|ELOB_RAT Elongin-B OS=Rattus norvegicus OX=10116 GN=Elob PE=1 SV=1;sp|Q15370|ELOB_HUMAN Elongin-B OS=Homo sapiens OX=9606 GN=ELOB PE=1 SV=1	2	3	3	3	23.7	23.7	23.7	13.17	118	7.6627	21882000	3619900	1239600	3720500	3215000	1984200	1602000	3391600	418760	2690400
RAT	P24155	Thimet oligopeptidase	Thop1	sp|P24155|THOP1_RAT Thimet oligopeptidase OS=Rattus norvegicus OX=10116 GN=Thop1 PE=1 SV=4	2	10	10	10	17.3	17.3	17.3	78.385	687	51.227	22377000	13554000	972880	1328900	1585300	718110	0	2607000	459870	1150200
RAT	P26051;P16070	CD44 antigen	Cd44;CD44	sp|P26051|CD44_RAT CD44 antigen OS=Rattus norvegicus OX=10116 GN=Cd44 PE=1 SV=2;sp|P16070|CD44_HUMAN CD44 antigen OS=Homo sapiens OX=9606 GN=CD44 PE=1 SV=3	2	2	2	2	4.2	4.2	4.2	55.945	503	3.2293	22411000	0	2475700	6527300	0	4543000	2860100	1122400	871470	4011300
RAT	B4F777	High mobility group nucleosome-binding domain-containing protein 5	Hmgn5	sp|B4F777|HMGN5_RAT High mobility group nucleosome-binding domain-containing protein 5 OS=Rattus norvegicus OX=10116 GN=Hmgn5 PE=2 SV=1	1	2	2	2	5.6	5.6	5.6	48.604	429	2.9738	22564000	2438300	0	20126000	0	0	0	0	0	0
RAT	Q6PEC4;P63208	S-phase kinase-associated protein 1	Skp1;SKP1	sp|Q6PEC4|SKP1_RAT S-phase kinase-associated protein 1 OS=Rattus norvegicus OX=10116 GN=Skp1 PE=1 SV=3;sp|P63208|SKP1_HUMAN S-phase kinase-associated protein 1 OS=Homo sapiens OX=9606 GN=SKP1 PE=1 SV=2	2	4	4	4	31.9	31.9	31.9	18.672	163	29.015	23039000	3057100	1977300	3306400	3412400	1541600	4468900	2212500	619580	2443600
RAT	Q68FX0;O43837	Isocitrate dehydrogenase [NAD] subunit beta, mitochondrial	Idh3B;IDH3B	sp|Q68FX0|IDH3B_RAT Isocitrate dehydrogenase [NAD] subunit beta, mitochondrial OS=Rattus norvegicus OX=10116 GN=Idh3B PE=2 SV=1;sp|O43837|IDH3B_HUMAN Isocitrate dehydrogenase [NAD] subunit beta, mitochondrial OS=Homo sapiens OX=9606 GN=IDH3B PE=1 SV=2	2	4	4	4	17.4	17.4	17.4	42.353	385	10.336	23331000	0	591480	2122600	2513800	1737400	12880000	818970	1065700	1600900
RAT	Q64428	Trifunctional enzyme subunit alpha, mitochondrial;Long-chain enoyl-CoA hydratase;Long chain 3-hydroxyacyl-CoA dehydrogenase	Hadha	sp|Q64428|ECHA_RAT Trifunctional enzyme subunit alpha, mitochondrial OS=Rattus norvegicus OX=10116 GN=Hadha PE=1 SV=2	2	9	9	9	18.5	18.5	18.5	82.664	763	90.692	23602000	11518000	1307300	4345600	0	326800	0	2622000	1054800	2427500
RAT	P05426;P18124	60S ribosomal protein L7	Rpl7;RPL7	sp|P05426|RL7_RAT 60S ribosomal protein L7 OS=Rattus norvegicus OX=10116 GN=Rpl7 PE=1 SV=2;sp|P18124|RL7_HUMAN 60S ribosomal protein L7 OS=Homo sapiens OX=9606 GN=RPL7 PE=1 SV=1	2	3	3	3	13.5	13.5	13.5	30.329	260	12.97	23839000	0	428310	5835300	3928500	1935200	1839100	2707000	780320	6384900
RAT	P11167;P11166	Solute carrier family 2, facilitated glucose transporter member 1	Slc2a1;SLC2A1	sp|P11167|GTR1_RAT Solute carrier family 2, facilitated glucose transporter member 1 OS=Rattus norvegicus OX=10116 GN=Slc2a1 PE=1 SV=1;sp|P11166|GTR1_HUMAN Solute carrier family 2, facilitated glucose transporter member 1 OS=Homo sapiens OX=9606 GN=SLC2A1	2	2	2	2	3.7	3.7	3.7	53.962	492	8.0985	24121000	3444600	2846000	5118400	1036700	822920	184640	3781900	2857100	4028400
RAT	P52303	AP-1 complex subunit beta-1	Ap1b1	sp|P52303|AP1B1_RAT AP-1 complex subunit beta-1 OS=Rattus norvegicus OX=10116 GN=Ap1b1 PE=1 SV=1	1	11	6	2	17.1	11.4	4.2	104.59	949	25.021	24362000	10196000	0	1461100	3762600	0	277520	7750300	0	914380
RAT	P15146	Microtubule-associated protein 2	Map2	sp|P15146|MTAP2_RAT Microtubule-associated protein 2 OS=Rattus norvegicus OX=10116 GN=Map2 PE=1 SV=3	2	7	7	7	6.2	6.2	6.2	202.41	1861	26.821	24377000	7017600	1497800	3817000	3820800	83705	0	6027100	164050	1948700
RAT	P36970	Phospholipid hydroperoxide glutathione peroxidase, mitochondrial	Gpx4	sp|P36970|GPX4_RAT Phospholipid hydroperoxide glutathione peroxidase OS=Rattus norvegicus OX=10116 GN=Gpx4 PE=1 SV=3	1	4	4	4	23.9	23.9	23.9	22.225	197	10.087	25308000	176370	1528700	5295600	4361200	2556500	3270700	2535300	1716700	3866300
RAT	Q80U96;O14980	Exportin-1	Xpo1;XPO1	sp|Q80U96|XPO1_RAT Exportin-1 OS=Rattus norvegicus OX=10116 GN=Xpo1 PE=1 SV=1;sp|O14980|XPO1_HUMAN Exportin-1 OS=Homo sapiens OX=9606 GN=XPO1 PE=1 SV=1	2	8	8	8	10.8	10.8	10.8	123.04	1071	39.346	25968000	7289100	2099200	2741500	1559900	966640	1023100	5663600	677320	3947500
RAT	P62243;P62241	40S ribosomal protein S8	Rps8;RPS8	sp|P62243|RS8_RAT 40S ribosomal protein S8 OS=Rattus norvegicus OX=10116 GN=Rps8 PE=1 SV=2;sp|P62241|RS8_HUMAN 40S ribosomal protein S8 OS=Homo sapiens OX=9606 GN=RPS8 PE=1 SV=2	2	2	2	2	11.5	11.5	11.5	24.205	208	30.922	26132000	0	1501300	5646100	4107900	1914400	2632700	3810700	1404500	5114600
RAT	P34067	Proteasome subunit beta type-4	Psmb4	sp|P34067|PSB4_RAT Proteasome subunit beta type-4 OS=Rattus norvegicus OX=10116 GN=Psmb4 PE=1 SV=2	1	4	4	2	21.3	21.3	12.5	29.197	263	14.646	26296000	2285800	896850	3623700	4639700	3440900	6269500	2318500	1385300	1435900
RAT	P70645	Bleomycin hydrolase	Blmh	sp|P70645|BLMH_RAT Bleomycin hydrolase OS=Rattus norvegicus OX=10116 GN=Blmh PE=1 SV=1	2	3	3	3	10.8	10.8	10.8	52.322	454	9.0251	26428000	2367400	2495600	0	4542200	3851200	5953400	3237600	1804700	2175500
RAT	P97546;Q9Y639	Neuroplastin	Nptn;NPTN	sp|P97546|NPTN_RAT Neuroplastin OS=Rattus norvegicus OX=10116 GN=Nptn PE=1 SV=2;sp|Q9Y639|NPTN_HUMAN Neuroplastin OS=Homo sapiens OX=9606 GN=NPTN PE=1 SV=2	2	3	3	3	9.4	9.4	9.4	43.931	393	10.799	26614000	0	3752000	6422500	5941800	4326800	1317300	2130100	930490	1792800
RAT	P49432;P11177	Pyruvate dehydrogenase E1 component subunit beta, mitochondrial	Pdhb;PDHB	sp|P49432|ODPB_RAT Pyruvate dehydrogenase E1 component subunit beta, mitochondrial OS=Rattus norvegicus OX=10116 GN=Pdhb PE=1 SV=2;sp|P11177|ODPB_HUMAN Pyruvate dehydrogenase E1 component subunit beta, mitochondrial OS=Homo sapiens OX=9606 GN=PDHB PE=1 SV=	2	4	4	4	15	15	15	38.982	359	24.661	26615000	0	2706800	6559400	3711400	1809100	5965900	899550	1743200	3219800
RAT	P61972;P61970	Nuclear transport factor 2	Nutf2;NUTF2	sp|P61972|NTF2_RAT Nuclear transport factor 2 OS=Rattus norvegicus OX=10116 GN=Nutf2 PE=1 SV=1;sp|P61970|NTF2_HUMAN Nuclear transport factor 2 OS=Homo sapiens OX=9606 GN=NUTF2 PE=1 SV=1	2	4	4	4	44.1	44.1	44.1	14.478	127	15.41	26782000	2804700	1313000	6062700	2907300	2228700	3528800	1737700	1971500	4227600
RAT	P60881;P60880	Synaptosomal-associated protein 25	Snap25;SNAP25	sp|P60881|SNP25_RAT Synaptosomal-associated protein 25 OS=Rattus norvegicus OX=10116 GN=Snap25 PE=1 SV=1;sp|P60880|SNP25_HUMAN Synaptosomal-associated protein 25 OS=Homo sapiens OX=9606 GN=SNAP25 PE=1 SV=1	2	5	5	5	34.5	34.5	34.5	23.315	206	59.894	26844000	1890400	1755400	3395100	4280400	568480	5134700	3410000	610540	5799500
RAT	Q6R556;O76038	Secretagogin	Scgn;SCGN	sp|Q6R556|SEGN_RAT Secretagogin OS=Rattus norvegicus OX=10116 GN=Scgn PE=1 SV=1;sp|O76038|SEGN_HUMAN Secretagogin OS=Homo sapiens OX=9606 GN=SCGN PE=2 SV=2	2	6	6	6	28.6	28.6	28.6	32.156	276	26.404	26869000	1721000	3377100	3935800	3804500	3060300	2670900	4137100	1182600	2979200
RAT	P12785	Fatty acid synthase;[Acyl-carrier-protein] S-acetyltransferase;[Acyl-carrier-protein] S-malonyltransferase;3-oxoacyl-[acyl-carrier-protein] synthase;3-oxoacyl-[acyl-carrier-protein] reductase;3-hydroxyacyl-[acyl-carrier-protein] dehydratase;Enoyl-[acyl-carrier-protein] reductase;Oleoyl-[acyl-carrier-protein] hydrolase	Fasn	sp|P12785|FAS_RAT Fatty acid synthase OS=Rattus norvegicus OX=10116 GN=Fasn PE=1 SV=3	1	17	17	15	9.9	9.9	9	272.65	2505	53.128	27023000	6227000	2778300	1023200	6747600	1024700	2722200	3586300	1017200	1896200
RAT	P11240;P20674	Cytochrome c oxidase subunit 5A, mitochondrial	Cox5a;COX5A	sp|P11240|COX5A_RAT Cytochrome c oxidase subunit 5A, mitochondrial OS=Rattus norvegicus OX=10116 GN=Cox5a PE=1 SV=1;sp|P20674|COX5A_HUMAN Cytochrome c oxidase subunit 5A, mitochondrial OS=Homo sapiens OX=9606 GN=COX5A PE=1 SV=2	2	5	5	5	52.7	52.7	52.7	16.129	146	16.337	27151000	3580100	1824100	4968900	5954100	1288300	3286900	2125300	1236200	2886700
RAT	P85845;Q16658	Fascin	Fscn1;FSCN1	sp|P85845|FSCN1_RAT Fascin OS=Rattus norvegicus OX=10116 GN=Fscn1 PE=1 SV=2;sp|Q16658|FSCN1_HUMAN Fascin OS=Homo sapiens OX=9606 GN=FSCN1 PE=1 SV=3	2	3	3	3	8.9	8.9	8.9	54.49	493	15	27218000	4050500	984910	1432100	10247000	1726800	4097400	2270600	1290400	1118000
RAT	P35434;P30049	ATP synthase subunit delta, mitochondrial	Atp5d;ATP5D	sp|P35434|ATPD_RAT ATP synthase subunit delta, mitochondrial OS=Rattus norvegicus OX=10116 GN=Atp5f1d PE=1 SV=2;sp|P30049|ATPD_HUMAN ATP synthase subunit delta, mitochondrial OS=Homo sapiens OX=9606 GN=ATP5F1D PE=1 SV=2	2	2	2	2	20.2	20.2	20.2	17.595	168	4.3654	27429000	3058500	3081000	6945500	3104000	1210500	3062500	2379200	1222000	3365900
RAT	Q64559;O00154	Cytosolic acyl coenzyme A thioester hydrolase	Acot7;ACOT7	sp|Q64559|BACH_RAT Cytosolic acyl coenzyme A thioester hydrolase OS=Rattus norvegicus OX=10116 GN=Acot7 PE=1 SV=4;sp|O00154|BACH_HUMAN Cytosolic acyl coenzyme A thioester hydrolase OS=Homo sapiens OX=9606 GN=ACOT7 PE=1 SV=3	2	3	3	3	10	10	10	42.735	381	9.0464	27778000	3513400	1366200	2430600	4948200	3375100	4065300	4914700	951860	2212800
RAT	P05696;P17252	Protein kinase C alpha type	Prkca;PRKCA	sp|P05696|KPCA_RAT Protein kinase C alpha type OS=Rattus norvegicus OX=10116 GN=Prkca PE=1 SV=3;sp|P17252|KPCA_HUMAN Protein kinase C alpha type OS=Homo sapiens OX=9606 GN=PRKCA PE=1 SV=4	4	6	6	6	12.8	12.8	12.8	76.791	672	28.782	27808000	6950600	1480100	3382800	3295900	1993100	2635400	3397100	1154600	3518200
RAT	P63281;P63279	SUMO-conjugating enzyme UBC9	Ube2i;UBE2I	sp|P63281|UBC9_RAT SUMO-conjugating enzyme UBC9 OS=Rattus norvegicus OX=10116 GN=Ube2i PE=1 SV=1;sp|P63279|UBC9_HUMAN SUMO-conjugating enzyme UBC9 OS=Homo sapiens OX=9606 GN=UBE2I PE=1 SV=1	2	4	4	4	19	19	19	18.007	158	7.7244	28068000	1725100	2001400	6637900	2168100	3814800	2689300	2975600	1748900	4306800
RAT	P47858	ATP-dependent 6-phosphofructokinase, muscle type	Pfkm	sp|P47858|PFKAM_RAT ATP-dependent 6-phosphofructokinase, muscle type OS=Rattus norvegicus OX=10116 GN=Pfkm PE=1 SV=3	1	9	6	4	13.1	9.4	6.7	85.559	780	18.002	28156000	10413000	1456100	3414400	1955200	2504100	1494700	3952500	1255400	1710000
RAT	Q9Z270	Vesicle-associated membrane protein-associated protein A	Vapa	sp|Q9Z270|VAPA_RAT Vesicle-associated membrane protein-associated protein A OS=Rattus norvegicus OX=10116 GN=Vapa PE=1 SV=3	1	2	2	1	10.4	10.4	5.6	27.841	249	11.772	28200000	3316000	1314600	5526200	3125400	1780400	3277400	3418200	1493700	4948500
RAT	Q5XI32;P47756	F-actin-capping protein subunit beta	Capzb;CAPZB	sp|Q5XI32|CAPZB_RAT F-actin-capping protein subunit beta OS=Rattus norvegicus OX=10116 GN=Capzb PE=1 SV=1;sp|P47756|CAPZB_HUMAN F-actin-capping protein subunit beta OS=Homo sapiens OX=9606 GN=CAPZB PE=1 SV=4	2	3	3	3	18	18	18	30.628	272	9.4332	28235000	964150	1777300	4811200	3690800	2854200	4076300	3893500	3074000	3093300
RAT	P51840	Guanylyl cyclase GC-E	Gucy2e	sp|P51840|GUC2E_RAT Guanylyl cyclase GC-E OS=Rattus norvegicus OX=10116 GN=Gucy2e PE=1 SV=1	4	6	6	6	8.4	8.4	8.4	120.8	1108	27.083	29416000	2541100	2510000	4300900	3293300	1128200	3404500	2820200	2937000	6480600
RAT	P30713	Glutathione S-transferase theta-2	Gstt2	sp|P30713|GSTT2_RAT Glutathione S-transferase theta-2 OS=Rattus norvegicus OX=10116 GN=Gstt2 PE=1 SV=3	1	3	3	3	16	16	16	27.439	244	10.549	29510000	2811000	1355600	4000800	4492000	2533900	5173600	3871000	1388100	3884200
RAT	P56571	ES1 protein homolog, mitochondrial		sp|P56571|ES1_RAT ES1 protein homolog, mitochondrial OS=Rattus norvegicus OX=10116 PE=1 SV=2	1	2	2	2	15	15	15	28.172	266	10.322	30394000	2120800	1265000	5738700	4557500	2632200	3752500	5324200	912620	4090300
RAT	Q9EPH8;P11940;Q9H361	Polyadenylate-binding protein 1;Polyadenylate-binding protein 3	Pabpc1;PABPC1;PABPC3	sp|Q9EPH8|PABP1_RAT Polyadenylate-binding protein 1 OS=Rattus norvegicus OX=10116 GN=Pabpc1 PE=1 SV=1;sp|P11940|PABP1_HUMAN Polyadenylate-binding protein 1 OS=Homo sapiens OX=9606 GN=PABPC1 PE=1 SV=2;sp|Q9H361|PABP3_HUMAN Polyadenylate-binding protein 3 OS	7	11	11	11	21.2	21.2	21.2	70.7	636	56.867	30623000	17957000	413660	2376000	3016700	1015200	828870	2515100	817180	1683000
RAT	Q63584;P49755	Transmembrane emp24 domain-containing protein 10	Tmed10;TMED10	sp|Q63584|TMEDA_RAT Transmembrane emp24 domain-containing protein 10 OS=Rattus norvegicus OX=10116 GN=Tmed10 PE=1 SV=2;sp|P49755|TMEDA_HUMAN Transmembrane emp24 domain-containing protein 10 OS=Homo sapiens OX=9606 GN=TMED10 PE=1 SV=2	2	4	4	4	23.7	23.7	23.7	24.857	219	5.2676	30654000	1790700	6326200	9011300	2483500	1529200	3498400	2852900	918690	2243300
RAT	P70500	CDP-diacylglycerol--inositol 3-phosphatidyltransferase	Cdipt	sp|P70500|CDIPT_RAT CDP-diacylglycerol--inositol 3-phosphatidyltransferase OS=Rattus norvegicus OX=10116 GN=Cdipt PE=1 SV=1	2	5	5	5	30.5	30.5	30.5	23.613	213	19.087	30975000	1386200	2159300	3965900	4236200	3188300	6799700	1268000	2362200	5608800
RAT	P18422;P25788	Proteasome subunit alpha type-3	Psma3;PSMA3	sp|P18422|PSA3_RAT Proteasome subunit alpha type-3 OS=Rattus norvegicus OX=10116 GN=Psma3 PE=1 SV=3;sp|P25788|PSA3_HUMAN Proteasome subunit alpha type-3 OS=Homo sapiens OX=9606 GN=PSMA3 PE=1 SV=2	2	6	6	6	25.5	25.5	25.5	28.419	255	12.873	31117000	1452500	786510	6609600	4724100	3534400	3660700	3200700	1089200	6059300
RAT	Q68A21;Q96QR8	Transcriptional activator protein Pur-beta	Purb;PURB	sp|Q68A21|PURB_RAT Transcriptional activator protein Pur-beta OS=Rattus norvegicus OX=10116 GN=Purb PE=1 SV=3;sp|Q96QR8|PURB_HUMAN Transcriptional activator protein Pur-beta OS=Homo sapiens OX=9606 GN=PURB PE=1 SV=3	2	2	2	2	20	20	20	33.418	315	22.349	32353000	1383700	4721900	3197000	5166000	3306600	3002200	4713800	1846700	5015100
RAT	Q9JHY2	Sideroflexin-3	Sfxn3	sp|Q9JHY2|SFXN3_RAT Sideroflexin-3 OS=Rattus norvegicus OX=10116 GN=Sfxn3 PE=2 SV=1	2	5	5	5	27.1	27.1	27.1	35.433	321	20.86	32518000	0	1054200	5818600	4612700	3254600	2653300	6132000	3458000	5535100
RAT	Q63081;Q15084	Protein disulfide-isomerase A6	Pdia6;PDIA6	sp|Q63081|PDIA6_RAT Protein disulfide-isomerase A6 OS=Rattus norvegicus OX=10116 GN=Pdia6 PE=1 SV=2;sp|Q15084|PDIA6_HUMAN Protein disulfide-isomerase A6 OS=Homo sapiens OX=9606 GN=PDIA6 PE=1 SV=1	2	4	4	4	13.6	13.6	13.6	48.173	440	15.417	32628000	1861900	2329900	5777000	2228900	4562900	1272200	5010200	3604100	5981300
RAT	P27791;P17612;P22694	cAMP-dependent protein kinase catalytic subunit alpha;cAMP-dependent protein kinase catalytic subunit beta	Prkaca;PRKACA;PRKACB	sp|P27791|KAPCA_RAT cAMP-dependent protein kinase catalytic subunit alpha OS=Rattus norvegicus OX=10116 GN=Prkaca PE=1 SV=2;sp|P17612|KAPCA_HUMAN cAMP-dependent protein kinase catalytic subunit alpha OS=Homo sapiens OX=9606 GN=PRKACA PE=1 SV=2;sp|P22694|KA	3	4	4	1	11.4	11.4	3.4	40.619	351	13.295	32848000	2943900	2331800	4600300	4886200	2787100	6609900	4565400	2308600	1815200
RAT	P40307;P49721	Proteasome subunit beta type-2	Psmb2;PSMB2	sp|P40307|PSB2_RAT Proteasome subunit beta type-2 OS=Rattus norvegicus OX=10116 GN=Psmb2 PE=1 SV=1;sp|P49721|PSB2_HUMAN Proteasome subunit beta type-2 OS=Homo sapiens OX=9606 GN=PSMB2 PE=1 SV=1	2	3	3	3	21.4	21.4	21.4	22.912	201	8.8393	32887000	1830500	1670400	4503400	5796300	3726100	6319900	3599000	1851100	3590700
RAT	Q08163	Adenylyl cyclase-associated protein 1	Cap1	sp|Q08163|CAP1_RAT Adenylyl cyclase-associated protein 1 OS=Rattus norvegicus OX=10116 GN=Cap1 PE=1 SV=3	1	3	3	3	12.4	12.4	12.4	51.588	474	29.605	33157000	5824200	4288200	4811200	2209400	2181600	2017000	5319700	1633100	4872600
RAT	P62853;P62851	40S ribosomal protein S25	Rps25;RPS25	sp|P62853|RS25_RAT 40S ribosomal protein S25 OS=Rattus norvegicus OX=10116 GN=Rps25 PE=2 SV=1;sp|P62851|RS25_HUMAN 40S ribosomal protein S25 OS=Homo sapiens OX=9606 GN=RPS25 PE=1 SV=1	2	3	3	3	22.4	22.4	22.4	13.742	125	9.9498	33550000	5785300	2663100	6465200	4553700	2223100	237220	4841900	1703400	5077300
RAT	P63326;P46783	40S ribosomal protein S10	Rps10;RPS10	sp|P63326|RS10_RAT 40S ribosomal protein S10 OS=Rattus norvegicus OX=10116 GN=Rps10 PE=2 SV=1;sp|P46783|RS10_HUMAN 40S ribosomal protein S10 OS=Homo sapiens OX=9606 GN=RPS10 PE=1 SV=1	3	4	4	4	32.1	32.1	32.1	18.916	165	17.281	33805000	2450000	1680800	2920600	8654200	3579800	4190500	3598500	1463100	5267900
RAT	Q9ESQ7	PH and SEC7 domain-containing protein 1	Psd	sp|Q9ESQ7|PSD1_RAT PH and SEC7 domain-containing protein 1 OS=Rattus norvegicus OX=10116 GN=Psd PE=1 SV=1	1	1	1	1	3.9	3.9	3.9	70.817	649	3.0048	34453000	0	1527300	5380600	3425000	4079600	0	2824800	8222400	8993000
RAT	Q05546	Tenascin-R	Tnr	sp|Q05546|TENR_RAT Tenascin-R OS=Rattus norvegicus OX=10116 GN=Tnr PE=1 SV=1	1	2	2	2	1.6	1.6	1.6	149.37	1356	4.7449	34535000	701120	1953800	3567000	17446000	2407900	6461800	0	1423000	574100
RAT	P19945;P05388;Q8NHW5	60S acidic ribosomal protein P0;60S acidic ribosomal protein P0-like	Rplp0;RPLP0;RPLP0P6	sp|P19945|RLA0_RAT 60S acidic ribosomal protein P0 OS=Rattus norvegicus OX=10116 GN=Rplp0 PE=1 SV=2;sp|P05388|RLA0_HUMAN 60S acidic ribosomal protein P0 OS=Homo sapiens OX=9606 GN=RPLP0 PE=1 SV=1;sp|Q8NHW5|RLA0L_HUMAN 60S acidic ribosomal protein P0-like O	3	5	5	5	23.7	23.7	23.7	34.215	317	25.219	34902000	0	3424000	6045000	9888000	1846900	917550	4944000	1261900	6575100
RAT	P24623	Alpha-crystallin A chain;Alpha-crystallin A(1-168);Alpha-crystallin A(1-165);Alpha-crystallin A(1-163);Alpha-crystallin A(1-162);Alpha-crystallin A(1-157);Alpha-crystallin A(1-156);Alpha-crystallin A(1-151)	Cryaa	sp|P24623|CRYAA_RAT Alpha-crystallin A chain OS=Rattus norvegicus OX=10116 GN=Cryaa PE=1 SV=1	1	5	5	2	25	25	10.2	22.447	196	14.482	35026000	975900	4947600	2989600	7530900	1006400	1756200	15197000	69459	553500
RAT	P70580;O00264	Membrane-associated progesterone receptor component 1	Pgrmc1;PGRMC1	sp|P70580|PGRC1_RAT Membrane-associated progesterone receptor component 1 OS=Rattus norvegicus OX=10116 GN=Pgrmc1 PE=1 SV=3;sp|O00264|PGRC1_HUMAN Membrane-associated progesterone receptor component 1 OS=Homo sapiens OX=9606 GN=PGRMC1 PE=1 SV=3	4	4	4	4	37.9	37.9	37.9	21.598	195	27.199	35211000	4509600	2570100	2933400	4903000	2538600	4736700	5560800	2009300	5449300
RAT	P60892;P60891;P11908;P09330	Ribose-phosphate pyrophosphokinase 1;Ribose-phosphate pyrophosphokinase 2	Prps1;PRPS1;PRPS2;Prps2	sp|P60892|PRPS1_RAT Ribose-phosphate pyrophosphokinase 1 OS=Rattus norvegicus OX=10116 GN=Prps1 PE=1 SV=2;sp|P60891|PRPS1_HUMAN Ribose-phosphate pyrophosphokinase 1 OS=Homo sapiens OX=9606 GN=PRPS1 PE=1 SV=2;sp|P11908|PRPS2_HUMAN Ribose-phosphate pyrophosp	5	3	3	3	13.2	13.2	13.2	34.834	318	26.359	35390000	0	2092200	4752200	8789300	3381700	3761000	5842500	2913100	3858300
RAT	P17136;P63164;P63162;P14678	Small nuclear ribonucleoprotein-associated protein B;Small nuclear ribonucleoprotein-associated protein N;Small nuclear ribonucleoprotein-associated proteins B and B	Snrpb;Snrpn;SNRPN;SNRPB	sp|P17136|RSMB_RAT Small nuclear ribonucleoprotein-associated protein B (Fragment) OS=Rattus norvegicus OX=10116 GN=Snrpb PE=2 SV=1;sp|P63164|RSMN_RAT Small nuclear ribonucleoprotein-associated protein N OS=Rattus norvegicus OX=10116 GN=Snrpn PE=2 SV=1;sp|	4	2	2	2	7	7	7	21.594	214	4.0517	36000000	3056400	2293000	4854500	6596100	5329200	4704700	2059700	1360300	5746400
RAT	Q5I0D1	Glyoxalase domain-containing protein 4	Glod4	sp|Q5I0D1|GLOD4_RAT Glyoxalase domain-containing protein 4 OS=Rattus norvegicus OX=10116 GN=Glod4 PE=1 SV=1	2	5	5	5	19.1	19.1	19.1	33.267	298	20.069	36157000	0	1869900	8806600	4098000	3539600	2710500	5154600	3988100	5989400
RAT	O35244;P30041	Peroxiredoxin-6	Prdx6;PRDX6	sp|O35244|PRDX6_RAT Peroxiredoxin-6 OS=Rattus norvegicus OX=10116 GN=Prdx6 PE=1 SV=3;sp|P30041|PRDX6_HUMAN Peroxiredoxin-6 OS=Homo sapiens OX=9606 GN=PRDX6 PE=1 SV=3	2	4	4	4	30.4	30.4	30.4	24.818	224	20.765	36936000	5967600	3080000	3572800	5048300	1560400	7887300	4013700	791290	5014700
RAT	P26284;P08559	Pyruvate dehydrogenase E1 component subunit alpha, somatic form, mitochondrial	Pdha1;PDHA1	sp|P26284|ODPA_RAT Pyruvate dehydrogenase E1 component subunit alpha, somatic form, mitochondrial OS=Rattus norvegicus OX=10116 GN=Pdha1 PE=1 SV=2;sp|P08559|ODPA_HUMAN Pyruvate dehydrogenase E1 component subunit alpha, somatic form, mitochondrial OS=Homo s	2	1	1	1	3.3	3.3	3.3	43.226	390	5.0991	36987000	3222000	3661100	6760700	5751100	2808300	4069000	4531600	1446500	4736900
RAT	Q6Q0N1	Cytosolic non-specific dipeptidase	Cndp2	sp|Q6Q0N1|CNDP2_RAT Cytosolic non-specific dipeptidase OS=Rattus norvegicus OX=10116 GN=Cndp2 PE=1 SV=1	2	5	5	5	12	12	12	52.693	475	26.452	36993000	2116800	2105600	4667200	8625400	4671200	2869400	4308900	2003600	5625100
RAT	P11232	Thioredoxin	Txn	sp|P11232|THIO_RAT Thioredoxin OS=Rattus norvegicus OX=10116 GN=Txn PE=1 SV=2	2	6	6	6	51.4	51.4	51.4	11.673	105	22.346	37016000	4806800	3846900	7658600	2709300	2034600	5463600	1735600	2672100	6088200
RAT	P13264;O94925	Glutaminase kidney isoform, mitochondrial;Glutaminase kidney isoform 68 kDa chain;Glutaminase kidney isoform 65 kDa chain;Glutaminase kidney isoform, mitochondrial	Gls;GLS	sp|P13264|GLSK_RAT Glutaminase kidney isoform, mitochondrial OS=Rattus norvegicus OX=10116 GN=Gls PE=1 SV=2;sp|O94925|GLSK_HUMAN Glutaminase kidney isoform, mitochondrial OS=Homo sapiens OX=9606 GN=GLS PE=1 SV=1	2	5	5	5	12.9	12.9	12.9	74.023	674	37.32	37144000	7194600	2387500	2333200	10415000	3423800	516290	3579900	2664700	4629500
RAT	O35796	Complement component 1 Q subcomponent-binding protein, mitochondrial	C1qbp	sp|O35796|C1QBP_RAT Complement component 1 Q subcomponent-binding protein, mitochondrial OS=Rattus norvegicus OX=10116 GN=C1qbp PE=1 SV=2	2	3	3	3	22.9	22.9	22.9	30.997	279	31.921	37232000	1978700	4362800	5172400	6059100	4295500	4323600	2815600	1801300	6422900
RAT	P38656	Lupus La protein homolog	Ssb	sp|P38656|LA_RAT Lupus La protein homolog OS=Rattus norvegicus OX=10116 GN=Ssb PE=1 SV=1	1	3	3	3	9.4	9.4	9.4	47.777	415	35.641	37935000	7001100	4098900	4000900	2199000	5773800	2108300	5678800	2282800	4791600
RAT	Q8CFN2;P60953	Cell division control protein 42 homolog	Cdc42;CDC42	sp|Q8CFN2|CDC42_RAT Cell division control protein 42 homolog OS=Rattus norvegicus OX=10116 GN=Cdc42 PE=1 SV=2;sp|P60953|CDC42_HUMAN Cell division control protein 42 homolog OS=Homo sapiens OX=9606 GN=CDC42 PE=1 SV=2	2	6	5	5	36.6	30.9	30.9	21.258	191	34.9	38144000	2239500	2191400	6107100	7856900	4287700	6662000	3823900	1972800	3002700
RAT	P62914;P62913	60S ribosomal protein L11	Rpl11;RPL11	sp|P62914|RL11_RAT 60S ribosomal protein L11 OS=Rattus norvegicus OX=10116 GN=Rpl11 PE=1 SV=2;sp|P62913|RL11_HUMAN 60S ribosomal protein L11 OS=Homo sapiens OX=9606 GN=RPL11 PE=1 SV=2	2	3	3	3	16.9	16.9	16.9	20.252	178	7.8203	38216000	5560100	1813500	6605100	6072400	2745000	3283500	4940000	1537500	5658800
RAT	P61959;P61956;Q6EEV6;P55854;Q5XIF4	Small ubiquitin-related modifier 2;Small ubiquitin-related modifier 4;Small ubiquitin-related modifier 3	Sumo2;SUMO2;SUMO4;SUMO3;Sumo3	sp|P61959|SUMO2_RAT Small ubiquitin-related modifier 2 OS=Rattus norvegicus OX=10116 GN=Sumo2 PE=1 SV=1;sp|P61956|SUMO2_HUMAN Small ubiquitin-related modifier 2 OS=Homo sapiens OX=9606 GN=SUMO2 PE=1 SV=3;sp|Q6EEV6|SUMO4_HUMAN Small ubiquitin-related modifi	5	2	2	2	23.2	23.2	23.2	10.871	95	6.44	38333000	4342800	3577200	7308200	4041500	2595200	6567700	2601300	2222600	5076900
RAT	Q8VHK7;P51858	Hepatoma-derived growth factor	Hdgf;HDGF	sp|Q8VHK7|HDGF_RAT Hepatoma-derived growth factor OS=Rattus norvegicus OX=10116 GN=Hdgf PE=1 SV=2;sp|P51858|HDGF_HUMAN Hepatoma-derived growth factor OS=Homo sapiens OX=9606 GN=HDGF PE=1 SV=1	2	3	3	3	17.7	17.7	17.7	26.488	237	20.276	38671000	0	4159300	6715300	7892800	3469100	2591400	4379500	1845500	7617700
RAT	P62246;P62244	40S ribosomal protein S15a	Rps15a;RPS15A	sp|P62246|RS15A_RAT 40S ribosomal protein S15a OS=Rattus norvegicus OX=10116 GN=Rps15a PE=1 SV=2;sp|P62244|RS15A_HUMAN 40S ribosomal protein S15a OS=Homo sapiens OX=9606 GN=RPS15A PE=1 SV=2	2	5	5	5	46.2	46.2	46.2	14.839	130	14.067	38721000	4565700	1009000	7899500	4159700	3421900	5179700	3206400	1469200	7810400
RAT	P01041	Cystatin-B	Cstb	sp|P01041|CYTB_RAT Cystatin-B OS=Rattus norvegicus OX=10116 GN=Cstb PE=1 SV=1	1	2	2	2	32.7	32.7	32.7	11.196	98	6.5285	38723000	2521100	1938200	8567900	4602800	4677900	6275500	2310800	705800	7122800
RAT	Q9Z1B2	Glutathione S-transferase Mu 5	Gstm5	sp|Q9Z1B2|GSTM5_RAT Glutathione S-transferase Mu 5 OS=Rattus norvegicus OX=10116 GN=Gstm5 PE=1 SV=3	1	8	6	5	36.9	29.8	25.8	26.629	225	58.399	40117000	5001900	2368200	5621400	5292400	3459600	4356800	6098000	922940	6995700
RAT	Q6DGG1	Alpha/beta hydrolase domain-containing protein 14B	Abhd14b	sp|Q6DGG1|ABHEB_RAT Protein ABHD14B OS=Rattus norvegicus OX=10116 GN=Abhd14b PE=2 SV=1	2	4	4	4	26.7	26.7	26.7	22.618	210	17.219	40239000	5171400	3489300	5022700	6996300	5842600	8065200	3011800	2041100	598180
RAT	P48004	Proteasome subunit alpha type-7	Psma7	sp|P48004|PSA7_RAT Proteasome subunit alpha type-7 OS=Rattus norvegicus OX=10116 GN=Psma7 PE=1 SV=1	1	3	3	1	18.9	18.9	5.9	28.326	254	46.594	40558000	2797000	3053900	7118700	7191400	3787300	5475200	3882400	546650	6705500
RAT	Q5RKI0	WD repeat-containing protein 1	Wdr1	sp|Q5RKI0|WDR1_RAT WD repeat-containing protein 1 OS=Rattus norvegicus OX=10116 GN=Wdr1 PE=1 SV=3	2	6	6	6	17.5	17.5	17.5	66.181	606	11.83	40963000	197510	4025900	3064700	15017000	7897600	1752000	7477700	0	1530100
RAT	Q63651	Rhodopsin kinase	Grk1	sp|Q63651|RK_RAT Rhodopsin kinase OS=Rattus norvegicus OX=10116 GN=Grk1 PE=1 SV=1	1	7	7	7	16.8	16.8	16.8	63.768	564	26.367	41667000	15044000	386570	5769400	8103800	3477400	597040	3580700	2469300	2238000
RAT	Q27W02;P61326;Q96A72	Protein mago nashi homolog;Protein mago nashi homolog 2	Magoh;MAGOH;MAGOHB	sp|Q27W02|MGN_RAT Protein mago nashi homolog OS=Rattus norvegicus OX=10116 GN=Magoh PE=2 SV=1;sp|P61326|MGN_HUMAN Protein mago nashi homolog OS=Homo sapiens OX=9606 GN=MAGOH PE=1 SV=1;sp|Q96A72|MGN2_HUMAN Protein mago nashi homolog 2 OS=Homo sapiens OX=960	3	5	5	5	38.4	38.4	38.4	17.163	146	17.044	42424000	5066900	3916900	4362600	6765400	4472000	7003000	1614400	2085800	7137100
RAT	Q63228;P60983	Glia maturation factor beta	Gmfb;GMFB	sp|Q63228|GMFB_RAT Glia maturation factor beta OS=Rattus norvegicus OX=10116 GN=Gmfb PE=1 SV=2;sp|P60983|GMFB_HUMAN Glia maturation factor beta OS=Homo sapiens OX=9606 GN=GMFB PE=1 SV=2	3	5	5	5	46.5	46.5	46.5	16.736	142	43.599	42498000	2816400	4816100	7659400	5020600	4927500	2966500	4455100	2708800	7127200
RAT	P26453	Basigin	Bsg	sp|P26453|BASI_RAT Basigin OS=Rattus norvegicus OX=10116 GN=Bsg PE=1 SV=2	1	3	3	3	13.7	13.7	13.7	42.435	388	15.063	42896000	0	1529200	2236200	9864700	5742900	6096800	5974300	5081400	6370600
RAT	Q5XI78;Q02218	2-oxoglutarate dehydrogenase, mitochondrial	Ogdh;OGDH	sp|Q5XI78|ODO1_RAT 2-oxoglutarate dehydrogenase, mitochondrial OS=Rattus norvegicus OX=10116 GN=Ogdh PE=1 SV=1;sp|Q02218|ODO1_HUMAN 2-oxoglutarate dehydrogenase, mitochondrial OS=Homo sapiens OX=9606 GN=OGDH PE=1 SV=3	2	7	7	6	8.4	8.4	7.5	116.29	1023	21.884	43544000	11013000	4496000	2942100	5583100	3651100	4440300	5926200	1553900	3938400
RAT	Q5U318;Q15121	Astrocytic phosphoprotein PEA-15	Pea15;PEA15	sp|Q5U318|PEA15_RAT Astrocytic phosphoprotein PEA-15 OS=Rattus norvegicus OX=10116 GN=Pea15 PE=1 SV=1;sp|Q15121|PEA15_HUMAN Astrocytic phosphoprotein PEA-15 OS=Homo sapiens OX=9606 GN=PEA15 PE=1 SV=2	2	6	6	6	62.3	62.3	62.3	15.04	130	48.946	43876000	9095700	4813200	5349300	4480600	2975600	1715100	4898000	1155900	9393000
RAT	P62083;P62081	40S ribosomal protein S7	Rps7;RPS7	sp|P62083|RS7_RAT 40S ribosomal protein S7 OS=Rattus norvegicus OX=10116 GN=Rps7 PE=1 SV=1;sp|P62081|RS7_HUMAN 40S ribosomal protein S7 OS=Homo sapiens OX=9606 GN=RPS7 PE=1 SV=1	2	6	6	6	32	32	32	22.127	194	24.631	44134000	4830800	2469300	4972400	9879000	4593400	5270200	3565800	1559900	6992900
RAT	P85969;Q9H115	Beta-soluble NSF attachment protein	Napb;NAPB	sp|P85969|SNAB_RAT Beta-soluble NSF attachment protein OS=Rattus norvegicus OX=10116 GN=Napb PE=1 SV=1;sp|Q9H115|SNAB_HUMAN Beta-soluble NSF attachment protein OS=Homo sapiens OX=9606 GN=NAPB PE=1 SV=2	2	4	4	3	16.8	16.8	13.1	33.47	297	21.691	44287000	429070	3262400	8913000	4151800	5277200	4837300	4816900	4580400	8018600
RAT	P04905	Glutathione S-transferase Mu 1	Gstm1	sp|P04905|GSTM1_RAT Glutathione S-transferase Mu 1 OS=Rattus norvegicus OX=10116 GN=Gstm1 PE=1 SV=2	1	8	3	3	38.1	21.1	21.1	25.914	218	16.8	44458000	4384200	3981100	6936500	3663600	2811400	7419300	3043600	1812600	10405000
RAT	Q8VD52;Q96GD0	Pyridoxal phosphate phosphatase	Pdxp;PDXP	sp|Q8VD52|PLPP_RAT Pyridoxal phosphate phosphatase OS=Rattus norvegicus OX=10116 GN=Pdxp PE=1 SV=2;sp|Q96GD0|PLPP_HUMAN Pyridoxal phosphate phosphatase OS=Homo sapiens OX=9606 GN=PDXP PE=1 SV=2	2	4	4	4	17.8	17.8	17.8	33.114	309	21.674	44536000	3778000	3567400	8450500	5288900	3511600	5633400	4992300	2177700	7136400
RAT	P28073;P28072	Proteasome subunit beta type-6	Psmb6;PSMB6	sp|P28073|PSB6_RAT Proteasome subunit beta type-6 OS=Rattus norvegicus OX=10116 GN=Psmb6 PE=1 SV=3;sp|P28072|PSB6_HUMAN Proteasome subunit beta type-6 OS=Homo sapiens OX=9606 GN=PSMB6 PE=1 SV=4	2	5	5	5	33.2	33.2	33.2	25.289	238	17.346	45145000	2716800	3177100	7305000	6900000	5758300	4172700	5076200	3331500	6707400
RAT	P04182	Ornithine aminotransferase, mitochondrial	Oat	sp|P04182|OAT_RAT Ornithine aminotransferase, mitochondrial OS=Rattus norvegicus OX=10116 GN=Oat PE=1 SV=1	2	5	5	5	15	15	15	48.332	439	26.289	46003000	3022200	1262800	9159600	7017600	5828500	4646000	6705700	4618000	3742500
RAT	P21670;P25789	Proteasome subunit alpha type-4	Psma4;PSMA4	sp|P21670|PSA4_RAT Proteasome subunit alpha type-4 OS=Rattus norvegicus OX=10116 GN=Psma4 PE=1 SV=1;sp|P25789|PSA4_HUMAN Proteasome subunit alpha type-4 OS=Homo sapiens OX=9606 GN=PSMA4 PE=1 SV=1	2	4	4	4	18.4	18.4	18.4	29.497	261	11.172	46388000	2270500	2514300	5728000	9372000	5792300	4905600	6975100	1969800	6860900
RAT	B0K020	CDGSH iron-sulfur domain-containing protein 1	Cisd1	sp|B0K020|CISD1_RAT CDGSH iron-sulfur domain-containing protein 1 OS=Rattus norvegicus OX=10116 GN=Cisd1 PE=3 SV=1	2	4	4	4	43.5	43.5	43.5	12.097	108	36.376	46841000	8234800	4754400	5986700	8308700	3274000	3704700	5351900	3576500	3649400
RAT	Q5XI73	Rho GDP-dissociation inhibitor 1	Arhgdia	sp|Q5XI73|GDIR1_RAT Rho GDP-dissociation inhibitor 1 OS=Rattus norvegicus OX=10116 GN=Arhgdia PE=1 SV=1	2	4	4	4	43.1	43.1	43.1	23.407	204	17.819	47401000	6507400	3503100	6959500	8197500	3786100	6203600	5574700	2600700	4068200
RAT	Q9JJW3	Up-regulated during skeletal muscle growth protein 5	Usmg5	sp|Q9JJW3|USMG5_RAT Up-regulated during skeletal muscle growth protein 5 OS=Rattus norvegicus OX=10116 GN=Atp5md PE=1 SV=1	1	3	3	2	44.8	44.8	27.6	6.4075	58	76.516	47488000	6106200	3963800	12527000	4348400	2166700	2744200	5150100	2541000	7940200
RAT	Q3T1K5;P47755	F-actin-capping protein subunit alpha-2	Capza2;CAPZA2	sp|Q3T1K5|CAZA2_RAT F-actin-capping protein subunit alpha-2 OS=Rattus norvegicus OX=10116 GN=Capza2 PE=1 SV=1;sp|P47755|CAZA2_HUMAN F-actin-capping protein subunit alpha-2 OS=Homo sapiens OX=9606 GN=CAPZA2 PE=1 SV=3	2	3	3	2	15	15	11.5	32.967	286	16.829	48182000	4448200	5469800	8583500	9400900	4607900	2014500	5068500	2265200	6323400
RAT	Q01205;P36957	Dihydrolipoyllysine-residue succinyltransferase component of 2-oxoglutarate dehydrogenase complex, mitochondrial	Dlst;DLST	sp|Q01205|ODO2_RAT Dihydrolipoyllysine-residue succinyltransferase component of 2-oxoglutarate dehydrogenase complex, mitochondrial OS=Rattus norvegicus OX=10116 GN=Dlst PE=1 SV=2;sp|P36957|ODO2_HUMAN Dihydrolipoyllysine-residue succinyltransferase compone	2	2	2	2	7	7	7	48.925	454	34.804	48550000	5514200	4562500	9822000	6978200	4970700	4375800	4843300	2785900	4697000
RAT	Q62636;P62836;P62834;P61224;A6NIZ1	Ras-related protein Rap-1b;Ras-related protein Rap-1A;Ras-related protein Rap-1b-like protein	Rap1b;Rap1a;RAP1A;RAP1B	sp|Q62636|RAP1B_RAT Ras-related protein Rap-1b OS=Rattus norvegicus OX=10116 GN=Rap1b PE=1 SV=2;sp|P62836|RAP1A_RAT Ras-related protein Rap-1A OS=Rattus norvegicus OX=10116 GN=Rap1a PE=1 SV=1;sp|P62834|RAP1A_HUMAN Ras-related protein Rap-1A OS=Homo sapiens	5	4	4	4	26.1	26.1	26.1	20.798	184	36.828	49730000	8678300	3068100	4846100	6845900	4363900	8590200	4656200	2310900	6370100
RAT	P38652	Phosphoglucomutase-1	Pgm1	sp|P38652|PGM1_RAT Phosphoglucomutase-1 OS=Rattus norvegicus OX=10116 GN=Pgm1 PE=1 SV=2	1	8	8	3	20.6	20.6	8.2	61.402	562	38.782	49751000	6980700	4057700	7808400	9097800	6446300	3671800	5424100	2535000	3728900
RAT	P43138;P27695	DNA-(apurinic or apyrimidinic site) lyase;DNA-(apurinic or apyrimidinic site) lyase, mitochondrial	Apex1;APEX1	sp|P43138|APEX1_RAT DNA-(apurinic or apyrimidinic site) lyase OS=Rattus norvegicus OX=10116 GN=Apex1 PE=1 SV=2;sp|P27695|APEX1_HUMAN DNA-(apurinic or apyrimidinic site) lyase OS=Homo sapiens OX=9606 GN=APEX1 PE=1 SV=2	2	5	5	5	27.4	27.4	27.4	35.538	317	19.887	50403000	0	2357000	7555500	8333600	3039900	3515700	11003000	2981900	11616000
RAT	P11505;P20020	Plasma membrane calcium-transporting ATPase 1	Atp2b1;ATP2B1	sp|P11505|AT2B1_RAT Plasma membrane calcium-transporting ATPase 1 OS=Rattus norvegicus OX=10116 GN=Atp2b1 PE=1 SV=3;sp|P20020|AT2B1_HUMAN Plasma membrane calcium-transporting ATPase 1 OS=Homo sapiens OX=9606 GN=ATP2B1 PE=1 SV=4	7	14	14	10	16.6	16.6	12.2	134.69	1220	115.41	50554000	11674000	2736800	1123800	14609000	3293100	676330	11083000	2410200	2947900
RAT	P38983;P08865	40S ribosomal protein SA	Rpsa;RPSA	sp|P38983|RSSA_RAT 40S ribosomal protein SA OS=Rattus norvegicus OX=10116 GN=Rpsa PE=1 SV=3;sp|P08865|RSSA_HUMAN 40S ribosomal protein SA OS=Homo sapiens OX=9606 GN=RPSA PE=1 SV=4	2	5	5	5	26.4	26.4	26.4	32.824	295	27.3	50819000	6973900	5543300	7360100	7055500	4219200	4542400	6408600	1942800	6773600
RAT	P11951	Cytochrome c oxidase subunit 6C-2	Cox6c2	sp|P11951|CX6C2_RAT Cytochrome c oxidase subunit 6C-2 OS=Rattus norvegicus OX=10116 GN=Cox6c2 PE=1 SV=3	3	5	5	5	46.1	46.1	46.1	8.4548	76	10.947	51604000	6404400	4744600	13545000	7087600	3416200	2942100	2281200	3255800	7926600
RAT	P11030	Acyl-CoA-binding protein;Triakontatetraneuropeptide;Octadecaneuropeptide	Dbi	sp|P11030|ACBP_RAT Acyl-CoA-binding protein OS=Rattus norvegicus OX=10116 GN=Dbi PE=1 SV=3	1	4	4	4	55.2	55.2	55.2	10.027	87	17.224	51663000	5743000	4361500	6811000	4325100	2673000	9905600	5297300	4608000	7938900
RAT	Q64548;Q16799	Reticulon-1	Rtn1;RTN1	sp|Q64548|RTN1_RAT Reticulon-1 OS=Rattus norvegicus OX=10116 GN=Rtn1 PE=1 SV=1;sp|Q16799|RTN1_HUMAN Reticulon-1 OS=Homo sapiens OX=9606 GN=RTN1 PE=1 SV=1	2	6	6	6	9.1	9.1	9.1	83.001	777	22.617	51865000	10812000	1673200	6059000	4652900	2132100	8269500	7609400	2751600	7904600
RAT	Q9ET62	Interphotoreceptor matrix proteoglycan 1	Impg1	sp|Q9ET62|IMPG1_RAT Interphotoreceptor matrix proteoglycan 1 OS=Rattus norvegicus OX=10116 GN=Impg1 PE=2 SV=1	1	9	9	9	13.5	13.5	13.5	89.837	798	30.471	52051000	3860100	4753500	10862000	11087000	3753200	5174900	4550400	4634500	3375700
RAT	O35814;P31948	Stress-induced-phosphoprotein 1	Stip1;STIP1	sp|O35814|STIP1_RAT Stress-induced-phosphoprotein 1 OS=Rattus norvegicus OX=10116 GN=Stip1 PE=1 SV=1;sp|P31948|STIP1_HUMAN Stress-induced-phosphoprotein 1 OS=Homo sapiens OX=9606 GN=STIP1 PE=1 SV=1	2	5	5	5	11.8	11.8	11.8	62.569	543	33.219	52350000	4477400	4911600	10020000	4708900	4674000	2080700	8548300	3023300	9905700
RAT	P01830	Thy-1 membrane glycoprotein	Thy1	sp|P01830|THY1_RAT Thy-1 membrane glycoprotein OS=Rattus norvegicus OX=10116 GN=Thy1 PE=1 SV=1	1	3	3	3	22.4	22.4	22.4	18.172	161	16.805	53559000	0	3466700	6126600	9052600	3974900	14564000	8502800	1626900	6244300
RAT	P67779;P35232	Prohibitin	Phb;PHB	sp|P67779|PHB_RAT Prohibitin OS=Rattus norvegicus OX=10116 GN=Phb PE=1 SV=1;sp|P35232|PHB_HUMAN Prohibitin OS=Homo sapiens OX=9606 GN=PHB PE=1 SV=1	2	6	6	6	27.6	27.6	27.6	29.82	272	21.464	54266000	0	3328500	7600700	13865000	6031500	5416600	8564600	1251600	8207600
RAT	P39069	Adenylate kinase isoenzyme 1	Ak1	sp|P39069|KAD1_RAT Adenylate kinase isoenzyme 1 OS=Rattus norvegicus OX=10116 GN=Ak1 PE=1 SV=3	2	8	8	8	55.7	55.7	55.7	21.584	194	23.097	54355000	5439700	3131500	3987800	11803000	6965400	9308100	6856000	3546700	3316900
RAT	P28075	Proteasome subunit beta type-5	Psmb5	sp|P28075|PSB5_RAT Proteasome subunit beta type-5 OS=Rattus norvegicus OX=10116 GN=Psmb5 PE=1 SV=3	1	6	6	2	24.7	24.7	7.6	28.585	263	21.119	54400000	990190	3577300	9029100	5839600	3731800	7215300	6961600	2925900	14129000
RAT	Q1WIM2;Q8N3J6	Cell adhesion molecule 2	Cadm2;CADM2	sp|Q1WIM2|CADM2_RAT Cell adhesion molecule 2 OS=Rattus norvegicus OX=10116 GN=Cadm2 PE=1 SV=2;sp|Q8N3J6|CADM2_HUMAN Cell adhesion molecule 2 OS=Homo sapiens OX=9606 GN=CADM2 PE=2 SV=1	2	5	5	5	18.2	18.2	18.2	47.527	435	54.834	55211000	11248000	4540400	10593000	4389700	3652200	3048100	9896000	1712500	6131800
RAT	P62278;P62277	40S ribosomal protein S13	Rps13;RPS13	sp|P62278|RS13_RAT 40S ribosomal protein S13 OS=Rattus norvegicus OX=10116 GN=Rps13 PE=1 SV=2;sp|P62277|RS13_HUMAN 40S ribosomal protein S13 OS=Homo sapiens OX=9606 GN=RPS13 PE=1 SV=2	2	4	4	4	29.1	29.1	29.1	17.222	151	11.506	55267000	5966800	5494900	7230300	6970700	5799300	6325500	5831000	3053400	8595300
RAT	P60868;P60866	40S ribosomal protein S20	Rps20;RPS20	sp|P60868|RS20_RAT 40S ribosomal protein S20 OS=Rattus norvegicus OX=10116 GN=Rps20 PE=3 SV=1;sp|P60866|RS20_HUMAN 40S ribosomal protein S20 OS=Homo sapiens OX=9606 GN=RPS20 PE=1 SV=1	2	2	2	2	19.3	19.3	19.3	13.373	119	8.8776	55725000	7089400	3800500	8618800	8727300	2875200	6228900	7998500	1419300	8967100
RAT	Q9EPC6	Profilin-2	Pfn2	sp|Q9EPC6|PROF2_RAT Profilin-2 OS=Rattus norvegicus OX=10116 GN=Pfn2 PE=1 SV=3	2	5	5	5	44.3	44.3	44.3	15.002	140	25.365	56469000	8057900	4925600	8247300	5875300	5314000	4967300	5160200	2803000	11119000
RAT	P84586;D4AE41;Q4V898;P38159;Q96E39	RNA-binding motif protein, X chromosome retrogene-like;RNA-binding motif protein, X chromosome retrogene-like, N-terminally processed;RNA binding motif protein, X-linked-like-1;RNA-binding motif protein, X chromosome;RNA-binding motif protein, X chromosome, N-terminally processed	Rbmxrtl;Rbmxl1;Rbmx;RBMX;RBMXL1	sp|P84586|RMXRL_RAT RNA-binding motif protein, X chromosome retrogene-like OS=Rattus norvegicus OX=10116 GN=Rbmxrtl PE=1 SV=1;sp|D4AE41|RMXL1_RAT RNA binding motif protein, X-linked-like-1 OS=Rattus norvegicus OX=10116 GN=Rbmxl1 PE=3 SV=1;sp|Q4V898|RBMX_RA	7	3	3	3	9	9	9	42.203	388	49.973	56545000	7436200	1930300	9089800	9721500	4375900	5802300	9153800	2789200	6246000
RAT	B0BNE5;P10768	S-formylglutathione hydrolase	Esd;ESD	sp|B0BNE5|ESTD_RAT S-formylglutathione hydrolase OS=Rattus norvegicus OX=10116 GN=Esd PE=2 SV=1;sp|P10768|ESTD_HUMAN S-formylglutathione hydrolase OS=Homo sapiens OX=9606 GN=ESD PE=1 SV=2	2	4	4	4	25.5	25.5	25.5	31.363	282	26.077	57751000	5566300	4055300	3769200	8979300	7411400	9885400	5130800	4618600	8334900
RAT	Q9R1Z0	Voltage-dependent anion-selective channel protein 3	Vdac3	sp|Q9R1Z0|VDAC3_RAT Voltage-dependent anion-selective channel protein 3 OS=Rattus norvegicus OX=10116 GN=Vdac3 PE=1 SV=2	1	4	3	3	19.1	15.5	15.5	30.797	283	17.108	58073000	3434400	1505500	10913000	11221000	4220600	2627100	9851100	5055800	9244900
RAT	Q68FR6	Elongation factor 1-gamma	Eef1g	sp|Q68FR6|EF1G_RAT Elongation factor 1-gamma OS=Rattus norvegicus OX=10116 GN=Eef1g PE=2 SV=3	2	5	5	5	15.6	15.6	15.6	50.06	437	15.831	58303000	4968100	2868500	16365000	9072100	7083100	2455800	4018000	2440200	9032000
RAT	P33124	Long-chain-fatty-acid--CoA ligase 6	Acsl6	sp|P33124|ACSL6_RAT Long-chain-fatty-acid--CoA ligase 6 OS=Rattus norvegicus OX=10116 GN=Acsl6 PE=1 SV=1	2	12	12	7	21.1	21.1	12.9	78.179	697	66.19	58323000	11040000	2874100	9180800	11938000	4001700	3776500	6445900	2931100	6134700
RAT	P62744;P53680	AP-2 complex subunit sigma	Ap2s1;AP2S1	sp|P62744|AP2S1_RAT AP-2 complex subunit sigma OS=Rattus norvegicus OX=10116 GN=Ap2s1 PE=1 SV=1;sp|P53680|AP2S1_HUMAN AP-2 complex subunit sigma OS=Homo sapiens OX=9606 GN=AP2S1 PE=1 SV=2	2	4	4	4	27.5	27.5	27.5	17.018	142	12.891	58860000	8838300	3568700	6829800	7918800	5229400	6331600	8600200	3031000	8512300
RAT	P29266	3-hydroxyisobutyrate dehydrogenase, mitochondrial	Hibadh	sp|P29266|3HIDH_RAT 3-hydroxyisobutyrate dehydrogenase, mitochondrial OS=Rattus norvegicus OX=10116 GN=Hibadh PE=1 SV=3	2	3	3	3	11	11	11	35.302	335	13.822	60186000	0	3996900	11981000	7253500	6938500	6153400	9101400	6179500	8582400
RAT	P29419	ATP synthase subunit e, mitochondrial	Atp5i	sp|P29419|ATP5I_RAT ATP synthase subunit e, mitochondrial OS=Rattus norvegicus OX=10116 GN=Atp5me PE=1 SV=3	2	3	3	3	50.7	50.7	50.7	8.2545	71	21.34	60472000	10625000	5142500	11363000	6303100	2215500	6154600	6692300	2794500	9181700
RAT	P13086	Succinyl-CoA ligase [ADP/GDP-forming] subunit alpha, mitochondrial	Suclg1	sp|P13086|SUCA_RAT Succinate--CoA ligase [ADP/GDP-forming] subunit alpha, mitochondrial OS=Rattus norvegicus OX=10116 GN=Suclg1 PE=2 SV=2	1	4	4	4	20.2	20.2	20.2	36.148	346	31.551	60768000	3407400	2433800	11144000	7860000	5579100	7504900	6638900	6045600	10155000
RAT	Q5M7A7	CB1 cannabinoid receptor-interacting protein 1	Cnrip1	sp|Q5M7A7|CNRP1_RAT CB1 cannabinoid receptor-interacting protein 1 OS=Rattus norvegicus OX=10116 GN=Cnrip1 PE=1 SV=1	1	3	3	3	30.5	30.5	30.5	18.658	164	35.233	61149000	7340200	3377600	9373500	7348500	4882800	7263900	6396200	4039700	11127000
RAT	P11517	Hemoglobin subunit beta-2		sp|P11517|HBB2_RAT Hemoglobin subunit beta-2 OS=Rattus norvegicus OX=10116 PE=1 SV=2	1	12	2	2	79.6	17.7	17.7	15.982	147	31.447	61482000	12767000	4244700	11626000	5859300	3116200	4251300	12055000	0	7562400
RAT	P60901;P60900	Proteasome subunit alpha type-6	Psma6;PSMA6	sp|P60901|PSA6_RAT Proteasome subunit alpha type-6 OS=Rattus norvegicus OX=10116 GN=Psma6 PE=1 SV=1;sp|P60900|PSA6_HUMAN Proteasome subunit alpha type-6 OS=Homo sapiens OX=9606 GN=PSMA6 PE=1 SV=1	2	5	5	5	25.2	25.2	25.2	27.399	246	16.286	61550000	2413200	2644900	9949200	12902000	7471100	6632800	7090500	2496100	9949600
RAT	P07895	Superoxide dismutase [Mn], mitochondrial	Sod2	sp|P07895|SODM_RAT Superoxide dismutase [Mn], mitochondrial OS=Rattus norvegicus OX=10116 GN=Sod2 PE=1 SV=2	2	4	4	4	23.4	23.4	23.4	24.674	222	61.55	61651000	10859000	4682600	8802700	9538100	4835400	5141300	8674200	3258700	5858700
RAT	Q7M767;Q15819	Ubiquitin-conjugating enzyme E2 variant 2	Ube2v2;UBE2V2	sp|Q7M767|UB2V2_RAT Ubiquitin-conjugating enzyme E2 variant 2 OS=Rattus norvegicus OX=10116 GN=Ube2v2 PE=1 SV=3;sp|Q15819|UB2V2_HUMAN Ubiquitin-conjugating enzyme E2 variant 2 OS=Homo sapiens OX=9606 GN=UBE2V2 PE=1 SV=4	2	4	4	2	24.8	24.8	11	16.353	145	21.545	62592000	8816900	3339600	9510900	6649500	5823700	8356800	8471500	3714200	7909000
RAT	P63322;P11233	Ras-related protein Ral-A	Rala;RALA	sp|P63322|RALA_RAT Ras-related protein Ral-A OS=Rattus norvegicus OX=10116 GN=Rala PE=1 SV=1;sp|P11233|RALA_HUMAN Ras-related protein Ral-A OS=Homo sapiens OX=9606 GN=RALA PE=1 SV=1	4	3	3	3	17.5	17.5	17.5	23.553	206	55.097	63607000	6318700	2857300	11231000	8800700	6011900	8466000	6351800	3562500	10007000
RAT	Q62885;Q13432	Protein unc-119 homolog A	Unc119;UNC119	sp|Q62885|U119A_RAT Protein unc-119 homolog A OS=Rattus norvegicus OX=10116 GN=Unc119 PE=1 SV=1;sp|Q13432|U119A_HUMAN Protein unc-119 homolog A OS=Homo sapiens OX=9606 GN=UNC119 PE=1 SV=1	3	6	6	6	37.1	37.1	37.1	27.048	240	35.367	64536000	4276700	4294700	8760600	11984000	7682700	6543200	7173000	2509500	11311000
RAT	P62271;P62269	40S ribosomal protein S18	Rps18;RPS18	sp|P62271|RS18_RAT 40S ribosomal protein S18 OS=Rattus norvegicus OX=10116 GN=Rps18 PE=1 SV=3;sp|P62269|RS18_HUMAN 40S ribosomal protein S18 OS=Homo sapiens OX=9606 GN=RPS18 PE=1 SV=3	2	6	6	6	35.5	35.5	35.5	17.718	152	18.168	64628000	8265200	3489100	9891900	11051000	5492500	6608400	7929600	2377300	9523200
RAT	P62250;P62249	40S ribosomal protein S16	Rps16;RPS16	sp|P62250|RS16_RAT 40S ribosomal protein S16 OS=Rattus norvegicus OX=10116 GN=Rps16 PE=1 SV=2;sp|P62249|RS16_HUMAN 40S ribosomal protein S16 OS=Homo sapiens OX=9606 GN=RPS16 PE=1 SV=2	2	6	6	6	35.6	35.6	35.6	16.445	146	19.147	64710000	6923600	2995500	7904700	10888000	5794300	6200500	11825000	3084400	9094100
RAT	Q62910;O43426	Synaptojanin-1	Synj1;SYNJ1	sp|Q62910|SYNJ1_RAT Synaptojanin-1 OS=Rattus norvegicus OX=10116 GN=Synj1 PE=1 SV=3;sp|O43426|SYNJ1_HUMAN Synaptojanin-1 OS=Homo sapiens OX=9606 GN=SYNJ1 PE=1 SV=2	2	16	16	16	14.5	14.5	14.5	172.88	1574	69.585	65015000	5026300	4376000	6517300	17084000	4707200	6287900	9942900	3397500	7676500
RAT	P47860	ATP-dependent 6-phosphofructokinase, platelet type	Pfkp	sp|P47860|PFKAP_RAT ATP-dependent 6-phosphofructokinase, platelet type OS=Rattus norvegicus OX=10116 GN=Pfkp PE=1 SV=2	1	10	8	6	18.7	15.1	11.8	85.719	788	56.112	65462000	9659400	5254900	12633000	2218800	5856200	5183400	9936600	4838200	9881700
RAT	P28480;P17987	T-complex protein 1 subunit alpha	Tcp1;TCP1	sp|P28480|TCPA_RAT T-complex protein 1 subunit alpha OS=Rattus norvegicus OX=10116 GN=Tcp1 PE=1 SV=1;sp|P17987|TCPA_HUMAN T-complex protein 1 subunit alpha OS=Homo sapiens OX=9606 GN=TCP1 PE=1 SV=1	2	9	9	9	21.4	21.4	21.4	60.359	556	55.726	66041000	23270000	3346100	6660100	11810000	3721300	2345500	10357000	2097200	2433400
RAT	P63245;P63244	Guanine nucleotide-binding protein subunit beta-2-like 1;Guanine nucleotide-binding protein subunit beta-2-like 1, N-terminally processed	Gnb2l1;GNB2L1	sp|P63245|RACK1_RAT Receptor of activated protein C kinase 1 OS=Rattus norvegicus OX=10116 GN=Rack1 PE=1 SV=3;sp|P63244|RACK1_HUMAN Receptor of activated protein C kinase 1 OS=Homo sapiens OX=9606 GN=RACK1 PE=1 SV=3	2	8	8	8	28.4	28.4	28.4	35.076	317	34.47	66261000	189180	1545100	15062000	8516000	6594900	8155200	8759500	4222600	13216000
RAT	Q62950;Q14194	Dihydropyrimidinase-related protein 1	Crmp1;CRMP1	sp|Q62950|DPYL1_RAT Dihydropyrimidinase-related protein 1 OS=Rattus norvegicus OX=10116 GN=Crmp1 PE=1 SV=1;sp|Q14194|DPYL1_HUMAN Dihydropyrimidinase-related protein 1 OS=Homo sapiens OX=9606 GN=CRMP1 PE=1 SV=1	3	11	7	7	22.9	15.6	15.6	62.195	572	19.104	66771000	18225000	2626900	7658500	11756000	4996200	3899900	12742000	4009900	857240
RAT	P62142;P62140	Serine/threonine-protein phosphatase PP1-beta catalytic subunit	Ppp1cb;PPP1CB	sp|P62142|PP1B_RAT Serine/threonine-protein phosphatase PP1-beta catalytic subunit OS=Rattus norvegicus OX=10116 GN=Ppp1cb PE=1 SV=3;sp|P62140|PP1B_HUMAN Serine/threonine-protein phosphatase PP1-beta catalytic subunit OS=Homo sapiens OX=9606 GN=PPP1CB PE=1	2	5	5	1	20.8	20.8	6.7	37.186	327	97.49	68073000	6643900	6256600	9000200	9581800	4923900	7123300	9476800	3721700	11345000
RAT	Q7M0E3;P60981	Destrin	Dstn;DSTN	sp|Q7M0E3|DEST_RAT Destrin OS=Rattus norvegicus OX=10116 GN=Dstn PE=1 SV=3;sp|P60981|DEST_HUMAN Destrin OS=Homo sapiens OX=9606 GN=DSTN PE=1 SV=3	2	7	6	6	50.3	46.1	46.1	18.533	165	24.183	69059000	8103900	6134300	5275300	8336900	7884200	11772000	7907400	3856700	9788300
RAT	P54690	Branched-chain-amino-acid aminotransferase, cytosolic	Bcat1	sp|P54690|BCAT1_RAT Branched-chain-amino-acid aminotransferase, cytosolic OS=Rattus norvegicus OX=10116 GN=Bcat1 PE=1 SV=1	2	7	7	7	26.5	26.5	26.5	46.045	411	74.836	71242000	3597500	6755300	10478000	8658000	7586600	9610300	7079800	3178500	14298000
RAT	O35331	Pyridoxal kinase	Pdxk	sp|O35331|PDXK_RAT Pyridoxal kinase OS=Rattus norvegicus OX=10116 GN=Pdxk PE=1 SV=1	2	8	8	8	36.9	36.9	36.9	34.908	312	35.028	73021000	321740	6319700	6269600	9955100	7672400	19417000	12031000	2231500	8803000
RAT	P63081	V-type proton ATPase 16 kDa proteolipid subunit	Atp6v0c	sp|P63081|VATL_RAT V-type proton ATPase 16 kDa proteolipid subunit OS=Rattus norvegicus OX=10116 GN=Atp6v0c PE=2 SV=1	1	1	1	1	11.6	11.6	11.6	15.808	155	2.6458	73188000	0	7456800	10452000	13136000	6778600	19534000	3313600	4827300	7688600
RAT	P52287	Guanine nucleotide-binding protein G(I)/G(S)/G(T) subunit beta-3	Gnb3	sp|P52287|GBB3_RAT Guanine nucleotide-binding protein G(I)/G(S)/G(T) subunit beta-3 OS=Rattus norvegicus OX=10116 GN=Gnb3 PE=1 SV=1	1	8	5	5	27.1	22.1	22.1	37.18	340	44.316	74466000	6715000	5884000	10659000	11728000	7331000	8016400	9963000	4165100	10005000
RAT	D3ZBN0;P16401	Histone H1.5	Hist1h1b;HIST1H1B	sp|D3ZBN0|H15_RAT Histone H1.5 OS=Rattus norvegicus OX=10116 GN=Hist1h1b PE=1 SV=1;sp|P16401|H15_HUMAN Histone H1.5 OS=Homo sapiens OX=9606 GN=HIST1H1B PE=1 SV=3	2	6	5	5	18.5	15.3	15.3	22.649	222	15.12	74533000	0	11443000	58899000	602540	193490	222580	1772200	1400800	0
RAT	P02696;P09455	Retinol-binding protein 1	Rbp1;RBP1	sp|P02696|RET1_RAT Retinol-binding protein 1 OS=Rattus norvegicus OX=10116 GN=Rbp1 PE=1 SV=2;sp|P09455|RET1_HUMAN Retinol-binding protein 1 OS=Homo sapiens OX=9606 GN=RBP1 PE=1 SV=2	2	8	8	8	65.9	65.9	65.9	15.834	135	51.515	75083000	9461600	6968700	10854000	7601100	6254200	6113400	9985700	3943200	13901000
RAT	Q66HD0;P14625	Endoplasmin	Hsp90b1;HSP90B1	sp|Q66HD0|ENPL_RAT Endoplasmin OS=Rattus norvegicus OX=10116 GN=Hsp90b1 PE=1 SV=2;sp|P14625|ENPL_HUMAN Endoplasmin OS=Homo sapiens OX=9606 GN=HSP90B1 PE=1 SV=1	2	11	9	9	15.3	13.6	13.6	92.77	804	46.541	76930000	21506000	5757000	9080900	13711000	7047500	3465300	7374900	2067600	6920200
RAT	P16638;P53396	ATP-citrate synthase	Acly;ACLY	sp|P16638|ACLY_RAT ATP-citrate synthase OS=Rattus norvegicus OX=10116 GN=Acly PE=1 SV=1;sp|P53396|ACLY_HUMAN ATP-citrate synthase OS=Homo sapiens OX=9606 GN=ACLY PE=1 SV=3	2	15	15	15	17.7	17.7	17.7	120.63	1100	96.54	77201000	18160000	5838000	8109400	13417000	4159300	5525200	10279000	2639600	9073800
RAT	Q9Z0V6	Thioredoxin-dependent peroxide reductase, mitochondrial	Prdx3	sp|Q9Z0V6|PRDX3_RAT Thioredoxin-dependent peroxide reductase, mitochondrial OS=Rattus norvegicus OX=10116 GN=Prdx3 PE=1 SV=2	1	5	5	2	21.4	21.4	8.6	28.295	257	16.128	78235000	9201100	5513500	7431400	13142000	8248800	15525000	7745700	3518100	7909000
RAT	Q66HF1	NADH-ubiquinone oxidoreductase 75 kDa subunit, mitochondrial	Ndufs1	sp|Q66HF1|NDUS1_RAT NADH-ubiquinone oxidoreductase 75 kDa subunit, mitochondrial OS=Rattus norvegicus OX=10116 GN=Ndufs1 PE=1 SV=1	2	14	14	14	27.6	27.6	27.6	79.411	727	87.233	78402000	20809000	5356000	11889000	8893500	4128900	2620600	11402000	3171400	10131000
RAT	Q5FVI6;P21283	V-type proton ATPase subunit C 1	Atp6v1c1;ATP6V1C1	sp|Q5FVI6|VATC1_RAT V-type proton ATPase subunit C 1 OS=Rattus norvegicus OX=10116 GN=Atp6v1c1 PE=2 SV=1;sp|P21283|VATC1_HUMAN V-type proton ATPase subunit C 1 OS=Homo sapiens OX=9606 GN=ATP6V1C1 PE=1 SV=4	4	6	6	6	19.6	19.6	19.6	43.9	382	38.429	78492000	5587400	9854500	11852000	13712000	7481200	4863600	8032800	4306100	12802000
RAT	Q68FQ0;P48643	T-complex protein 1 subunit epsilon	Cct5;CCT5	sp|Q68FQ0|TCPE_RAT T-complex protein 1 subunit epsilon OS=Rattus norvegicus OX=10116 GN=Cct5 PE=1 SV=1;sp|P48643|TCPE_HUMAN T-complex protein 1 subunit epsilon OS=Homo sapiens OX=9606 GN=CCT5 PE=1 SV=1	2	6	6	6	15.5	15.5	15.5	59.536	541	69.301	78683000	13177000	6924200	9444700	17106000	7620400	2500900	11785000	4754100	5371100
RAT	P32551	Cytochrome b-c1 complex subunit 2, mitochondrial	Uqcrc2	sp|P32551|QCR2_RAT Cytochrome b-c1 complex subunit 2, mitochondrial OS=Rattus norvegicus OX=10116 GN=Uqcrc2 PE=1 SV=2	2	6	6	6	19.2	19.2	19.2	48.396	452	54.714	79501000	7011400	1537100	15960000	12510000	4984400	311340	23034000	3440800	10711000
RAT	P60711;P60709	Actin, cytoplasmic 1;Actin, cytoplasmic 1, N-terminally processed	Actb;ACTB	sp|P60711|ACTB_RAT Actin, cytoplasmic 1 OS=Rattus norvegicus OX=10116 GN=Actb PE=1 SV=1;sp|P60709|ACTB_HUMAN Actin, cytoplasmic 1 OS=Homo sapiens OX=9606 GN=ACTB PE=1 SV=1	7	22	1	1	84.3	4.5	4.5	41.736	375	37.231	82289000	4472100	12148000	10498000	14662000	9612100	9978300	4895300	7431500	8592200
RAT	P61589;P61586;P08134	Transforming protein RhoA;Rho-related GTP-binding protein RhoC	Rhoa;RHOA;RHOC	sp|P61589|RHOA_RAT Transforming protein RhoA OS=Rattus norvegicus OX=10116 GN=Rhoa PE=1 SV=1;sp|P61586|RHOA_HUMAN Transforming protein RhoA OS=Homo sapiens OX=9606 GN=RHOA PE=1 SV=1;sp|P08134|RHOC_HUMAN Rho-related GTP-binding protein RhoC OS=Homo sapiens	5	8	8	8	55.4	55.4	55.4	21.782	193	86.375	82370000	8270800	6230600	9992700	12807000	10293000	11010000	7380100	4749600	11637000
RAT	Q5XIM9;P78371	T-complex protein 1 subunit beta	Cct2;CCT2	sp|Q5XIM9|TCPB_RAT T-complex protein 1 subunit beta OS=Rattus norvegicus OX=10116 GN=Cct2 PE=1 SV=3;sp|P78371|TCPB_HUMAN T-complex protein 1 subunit beta OS=Homo sapiens OX=9606 GN=CCT2 PE=1 SV=4	2	10	10	10	30.1	30.1	30.1	57.458	535	85.179	82747000	17020000	5822900	9058600	16904000	4295000	1934000	21694000	1982400	4035900
RAT	P80254	D-dopachrome decarboxylase	Ddt	sp|P80254|DOPD_RAT D-dopachrome decarboxylase OS=Rattus norvegicus OX=10116 GN=Ddt PE=1 SV=3	1	8	8	8	89	89	89	13.133	118	77.149	83001000	7302200	11068000	15429000	7732000	7194500	11543000	4231200	6656200	11845000
RAT	P04785;P07237	Protein disulfide-isomerase	P4hb;P4HB	sp|P04785|PDIA1_RAT Protein disulfide-isomerase OS=Rattus norvegicus OX=10116 GN=P4hb PE=1 SV=2;sp|P07237|PDIA1_HUMAN Protein disulfide-isomerase OS=Homo sapiens OX=9606 GN=P4HB PE=1 SV=3	2	8	8	8	21.4	21.4	21.4	56.951	509	61.507	83324000	3356100	12261000	11004000	13175000	15103000	8227700	8279900	4806200	7111000
RAT	Q9EST6	Acidic leucine-rich nuclear phosphoprotein 32 family member B	Anp32b	sp|Q9EST6|AN32B_RAT Acidic leucine-rich nuclear phosphoprotein 32 family member B OS=Rattus norvegicus OX=10116 GN=Anp32b PE=1 SV=1	1	7	6	5	29.4	26.5	23.9	31.06	272	57.704	84467000	2288000	7725700	18481000	9330800	6976500	5645900	9239500	5630300	19149000
RAT	P00406	Cytochrome c oxidase subunit 2	Mtco2	sp|P00406|COX2_RAT Cytochrome c oxidase subunit 2 OS=Rattus norvegicus OX=10116 GN=Mtco2 PE=1 SV=3	1	4	4	4	18.9	18.9	18.9	25.928	227	26.783	85198000	3593700	4947300	11099000	19650000	7115700	12840000	6858100	4756000	14340000
RAT	P62966;P29762	Cellular retinoic acid-binding protein 1	Crabp1;CRABP1	sp|P62966|RABP1_RAT Cellular retinoic acid-binding protein 1 OS=Rattus norvegicus OX=10116 GN=Crabp1 PE=1 SV=3;sp|P29762|RABP1_HUMAN Cellular retinoic acid-binding protein 1 OS=Homo sapiens OX=9606 GN=CRABP1 PE=1 SV=2	4	8	8	8	62.8	62.8	62.8	15.591	137	34.586	85901000	7124200	8976700	15467000	9451500	7898500	7086500	8227100	4079100	17591000
RAT	Q641Y8;Q92499	ATP-dependent RNA helicase DDX1	Ddx1;DDX1	sp|Q641Y8|DDX1_RAT ATP-dependent RNA helicase DDX1 OS=Rattus norvegicus OX=10116 GN=Ddx1 PE=1 SV=1;sp|Q92499|DDX1_HUMAN ATP-dependent RNA helicase DDX1 OS=Homo sapiens OX=9606 GN=DDX1 PE=1 SV=2	2	14	14	14	24.6	24.6	24.6	82.496	740	60.887	86046000	25763000	6495800	13006000	4207500	7479000	1752500	14324000	3981200	9037100
RAT	P60825;Q14011	Cold-inducible RNA-binding protein	Cirbp;CIRBP	sp|P60825|CIRBP_RAT Cold-inducible RNA-binding protein OS=Rattus norvegicus OX=10116 GN=Cirbp PE=2 SV=1;sp|Q14011|CIRBP_HUMAN Cold-inducible RNA-binding protein OS=Homo sapiens OX=9606 GN=CIRBP PE=1 SV=1	2	3	3	3	26.7	26.7	26.7	18.607	172	73.156	86711000	9208300	6113200	10901000	13744000	7611000	8841900	8742000	5883300	15666000
RAT	P70628	Interphotoreceptor matrix proteoglycan 2	Impg2	sp|P70628|IMPG2_RAT Interphotoreceptor matrix proteoglycan 2 OS=Rattus norvegicus OX=10116 GN=Impg2 PE=2 SV=2	1	10	10	10	9.4	9.4	9.4	137.55	1241	35.419	88623000	8897900	11460000	10822000	12676000	10012000	4260600	9712300	10804000	9977200
RAT	P25286;Q93050	V-type proton ATPase 116 kDa subunit a isoform 1	Atp6v0a1;ATP6V0A1	sp|P25286|VPP1_RAT V-type proton ATPase 116 kDa subunit a isoform 1 OS=Rattus norvegicus OX=10116 GN=Atp6v0a1 PE=2 SV=1;sp|Q93050|VPP1_HUMAN V-type proton ATPase 116 kDa subunit a isoform 1 OS=Homo sapiens OX=9606 GN=ATP6V0A1 PE=1 SV=3	2	7	7	7	9.8	9.8	9.8	96.327	838	27.372	89091000	8167700	9348200	12781000	17590000	9776400	2661200	8282500	5166000	15318000
RAT	B0BNA5	Coactosin-like protein	Cotl1	sp|B0BNA5|COTL1_RAT Coactosin-like protein OS=Rattus norvegicus OX=10116 GN=Cotl1 PE=1 SV=1	2	8	8	8	60.6	60.6	60.6	15.932	142	45.186	89782000	10306000	7899000	13434000	9062700	9326900	10388000	9509900	3081400	16775000
RAT	P08461;P10515	Dihydrolipoyllysine-residue acetyltransferase component of pyruvate dehydrogenase complex, mitochondrial	Dlat;DLAT	sp|P08461|ODP2_RAT Dihydrolipoyllysine-residue acetyltransferase component of pyruvate dehydrogenase complex, mitochondrial OS=Rattus norvegicus OX=10116 GN=Dlat PE=1 SV=3;sp|P10515|ODP2_HUMAN Dihydrolipoyllysine-residue acetyltransferase component of pyru	2	6	6	6	14.9	14.9	14.9	67.165	632	36.969	90447000	11742000	8532100	12203000	7964600	8307900	8542700	9545200	6702100	16907000
RAT	Q9QXQ0;O43707;Q9Z1P2;P12814	Alpha-actinin-4;Alpha-actinin-1	Actn4;ACTN4;Actn1;ACTN1	sp|Q9QXQ0|ACTN4_RAT Alpha-actinin-4 OS=Rattus norvegicus OX=10116 GN=Actn4 PE=1 SV=2;sp|O43707|ACTN4_HUMAN Alpha-actinin-4 OS=Homo sapiens OX=9606 GN=ACTN4 PE=1 SV=2;sp|Q9Z1P2|ACTN1_RAT Alpha-actinin-1 OS=Rattus norvegicus OX=10116 GN=Actn1 PE=1 SV=1;sp|P1	6	10	10	10	15	15	15	104.91	911	55.456	90698000	13053000	8350600	11346000	13860000	7969100	8062000	10195000	4437900	13423000
RAT	P53534	Glycogen phosphorylase, brain form	Pygb	sp|P53534|PYGB_RAT Glycogen phosphorylase, brain form (Fragment) OS=Rattus norvegicus OX=10116 GN=Pygb PE=1 SV=3	5	14	14	7	19.5	19.5	9.7	96.173	838	51.375	91126000	21083000	5770300	7091700	20278000	7923900	4398000	11781000	1617800	11183000
RAT	Q3T1J1;P63241;Q6IS14	Eukaryotic translation initiation factor 5A-1;Eukaryotic translation initiation factor 5A-1-like	Eif5a;EIF5A;EIF5AL1	sp|Q3T1J1|IF5A1_RAT Eukaryotic translation initiation factor 5A-1 OS=Rattus norvegicus OX=10116 GN=Eif5a PE=1 SV=3;sp|P63241|IF5A1_HUMAN Eukaryotic translation initiation factor 5A-1 OS=Homo sapiens OX=9606 GN=EIF5A PE=1 SV=2;sp|Q6IS14|IF5AL_HUMAN Eukaryot	4	6	6	6	35.7	35.7	35.7	16.832	154	58.66	92254000	7701100	8212900	17253000	11603000	10114000	8321800	9099100	4823900	15125000
RAT	P62909;P23396	40S ribosomal protein S3	Rps3;RPS3	sp|P62909|RS3_RAT 40S ribosomal protein S3 OS=Rattus norvegicus OX=10116 GN=Rps3 PE=1 SV=1;sp|P23396|RS3_HUMAN 40S ribosomal protein S3 OS=Homo sapiens OX=9606 GN=RPS3 PE=1 SV=2	2	10	10	10	42.4	42.4	42.4	26.674	243	26.543	93003000	5106800	3103700	20690000	15942000	5293800	11882000	15761000	1945600	13278000
RAT	P00762	Anionic trypsin-1	Prss1	sp|P00762|TRY1_RAT Anionic trypsin-1 OS=Rattus norvegicus OX=10116 GN=Prss1 PE=1 SV=1	1	1	1	1	8.1	8.1	8.1	25.959	246	9.7509	93044000	0	0	0	0	0	93044000	0	0	0
RAT	P85515;P61163;P42025	Alpha-centractin;Beta-centractin	Actr1a;ACTR1A;ACTR1B	sp|P85515|ACTZ_RAT Alpha-centractin OS=Rattus norvegicus OX=10116 GN=Actr1a PE=1 SV=1;sp|P61163|ACTZ_HUMAN Alpha-centractin OS=Homo sapiens OX=9606 GN=ACTR1A PE=1 SV=1;sp|P42025|ACTY_HUMAN Beta-centractin OS=Homo sapiens OX=9606 GN=ACTR1B PE=1 SV=1	3	6	6	6	25.8	25.8	25.8	42.613	376	61.546	94230000	7201100	11114000	9694000	18612000	8227400	3728600	12204000	5933000	17516000
RAT	Q6P6R2	Dihydrolipoyl dehydrogenase, mitochondrial	Dld	sp|Q6P6R2|DLDH_RAT Dihydrolipoyl dehydrogenase, mitochondrial OS=Rattus norvegicus OX=10116 GN=Dld PE=1 SV=1	2	7	7	7	19.4	19.4	19.4	54.037	509	29.796	94562000	7611300	6414300	15176000	18664000	11206000	16661000	8450800	5763300	4615600
RAT	P24268	Cathepsin D;Cathepsin D 12 kDa light chain;Cathepsin D 9 kDa light chain;Cathepsin D 34 kDa heavy chain;Cathepsin D 30 kDa heavy chain	Ctsd	sp|P24268|CATD_RAT Cathepsin D OS=Rattus norvegicus OX=10116 GN=Ctsd PE=1 SV=1	2	4	4	4	14.5	14.5	14.5	44.68	407	25.123	96238000	5005000	12409000	18204000	13995000	12858000	9492800	6758500	5457000	12059000
RAT	P12368;P13861	cAMP-dependent protein kinase type II-alpha regulatory subunit	Prkar2a;PRKAR2A	sp|P12368|KAP2_RAT cAMP-dependent protein kinase type II-alpha regulatory subunit OS=Rattus norvegicus OX=10116 GN=Prkar2a PE=1 SV=4;sp|P13861|KAP2_HUMAN cAMP-dependent protein kinase type II-alpha regulatory subunit OS=Homo sapiens OX=9606 GN=PRKAR2A PE=1	2	8	8	6	29.2	29.2	21.9	45.48	401	50.628	96305000	4667400	8334700	13171000	14077000	11531000	5502900	18330000	5520200	15171000
RAT	Q6PDU7	ATP synthase subunit g, mitochondrial	Atp5l	sp|Q6PDU7|ATP5L_RAT ATP synthase subunit g, mitochondrial OS=Rattus norvegicus OX=10116 GN=Atp5mg PE=1 SV=2	1	6	6	6	60.2	60.2	60.2	11.433	103	25.32	97393000	13212000	9030100	18013000	11221000	9691300	8272200	5964500	9011300	12977000
RAT	P10860;P00367;P49448	Glutamate dehydrogenase 1, mitochondrial;Glutamate dehydrogenase 2, mitochondrial	Glud1;GLUD1;GLUD2	sp|P10860|DHE3_RAT Glutamate dehydrogenase 1, mitochondrial OS=Rattus norvegicus OX=10116 GN=Glud1 PE=1 SV=2;sp|P00367|DHE3_HUMAN Glutamate dehydrogenase 1, mitochondrial OS=Homo sapiens OX=9606 GN=GLUD1 PE=1 SV=2;sp|P49448|DHE4_HUMAN Glutamate dehydrogena	3	10	10	10	21.3	21.3	21.3	61.415	558	36.101	101120000	2141900	12746000	9548000	22097000	16472000	9062900	11040000	6341900	11669000
RAT	O88600;P34932	Heat shock 70 kDa protein 4	Hspa4;HSPA4	sp|O88600|HSP74_RAT Heat shock 70 kDa protein 4 OS=Rattus norvegicus OX=10116 GN=Hspa4 PE=1 SV=1;sp|P34932|HSP74_HUMAN Heat shock 70 kDa protein 4 OS=Homo sapiens OX=9606 GN=HSPA4 PE=1 SV=4	2	10	10	9	17.5	17.5	15.8	94.055	840	107.79	102700000	22384000	7217900	15408000	11756000	7985900	1556700	18570000	6199300	11619000
RAT	P35435	ATP synthase subunit gamma, mitochondrial	Atp5c1	sp|P35435|ATPG_RAT ATP synthase subunit gamma, mitochondrial OS=Rattus norvegicus OX=10116 GN=Atp5f1c PE=1 SV=2	1	6	6	5	31.1	31.1	28.6	30.19	273	34.089	102700000	10057000	5234900	18457000	16667000	7168900	4731100	19809000	6511900	14068000
RAT	Q63788;O00459	Phosphatidylinositol 3-kinase regulatory subunit beta	Pik3r2;PIK3R2	sp|Q63788|P85B_RAT Phosphatidylinositol 3-kinase regulatory subunit beta OS=Rattus norvegicus OX=10116 GN=Pik3r2 PE=2 SV=1;sp|O00459|P85B_HUMAN Phosphatidylinositol 3-kinase regulatory subunit beta OS=Homo sapiens OX=9606 GN=PIK3R2 PE=1 SV=2	2	1	1	1	1	1	1	81.328	722	2.3908	103330000	11255000	9456400	18898000	19390000	3728800	3645000	19188000	11864000	5908600
RAT	P86252;Q00577	Transcriptional activator protein Pur-alpha	Pura;PURA	sp|P86252|PURA_RAT Transcriptional activator protein Pur-alpha (Fragments) OS=Rattus norvegicus OX=10116 GN=Pura PE=1 SV=1;sp|Q00577|PURA_HUMAN Transcriptional activator protein Pur-alpha OS=Homo sapiens OX=9606 GN=PURA PE=1 SV=2	2	4	4	4	63	63	63	15.322	138	38.993	103600000	11417000	10718000	15894000	18682000	8831900	8895900	10999000	6104700	12055000
RAT	P18484;O94973	AP-2 complex subunit alpha-2	Ap2a2;AP2A2	sp|P18484|AP2A2_RAT AP-2 complex subunit alpha-2 OS=Rattus norvegicus OX=10116 GN=Ap2a2 PE=1 SV=3;sp|O94973|AP2A2_HUMAN AP-2 complex subunit alpha-2 OS=Homo sapiens OX=9606 GN=AP2A2 PE=1 SV=2	2	18	18	13	26.9	26.9	20.7	104.04	938	70.519	103810000	39280000	1870400	7911200	18428000	1970900	4803800	16175000	3837100	9538100
RAT	P0DP31;P0DP30;P0DP29;P0DP25;P0DP24;P0DP23			sp|P0DP31|CALM3_RAT Calmodulin-3 OS=Rattus norvegicus OX=10116 GN=Calm3 PE=1 SV=1;sp|P0DP30|CALM2_RAT Calmodulin-2 OS=Rattus norvegicus OX=10116 GN=Calm2 PE=1 SV=1;sp|P0DP29|CALM1_RAT Calmodulin-1 OS=Rattus norvegicus OX=10116 GN=Calm1 PE=1 SV=1;sp|P0DP25|	6	4	4	4	45.6	45.6	45.6	16.837	149	62.56	106070000	9930800	11266000	35178000	8726700	5289600	2779600	17679000	5052500	10172000
RAT	Q99PF5;Q92945	Far upstream element-binding protein 2	Khsrp;KHSRP	sp|Q99PF5|FUBP2_RAT Far upstream element-binding protein 2 OS=Rattus norvegicus OX=10116 GN=Khsrp PE=1 SV=1;sp|Q92945|FUBP2_HUMAN Far upstream element-binding protein 2 OS=Homo sapiens OX=9606 GN=KHSRP PE=1 SV=4	2	11	11	10	20.2	20.2	19.3	74.226	721	74.39	107420000	26029000	7663100	18726000	12450000	10049000	6760500	12796000	4534900	8407300
RAT	F1LQ48;P14866	Heterogeneous nuclear ribonucleoprotein L	Hnrnpl;HNRNPL	sp|F1LQ48|HNRPL_RAT Heterogeneous nuclear ribonucleoprotein L OS=Rattus norvegicus OX=10116 GN=Hnrnpl PE=1 SV=2;sp|P14866|HNRPL_HUMAN Heterogeneous nuclear ribonucleoprotein L OS=Homo sapiens OX=9606 GN=HNRNPL PE=1 SV=2	2	7	7	7	18.5	18.5	18.5	67.902	623	56.475	109330000	16660000	7707400	22044000	21058000	10974000	6848500	9472700	5668700	8899700
RAT	Q8VBU2;Q9UN36	Protein NDRG2	Ndrg2;NDRG2	sp|Q8VBU2|NDRG2_RAT Protein NDRG2 OS=Rattus norvegicus OX=10116 GN=Ndrg2 PE=1 SV=1;sp|Q9UN36|NDRG2_HUMAN Protein NDRG2 OS=Homo sapiens OX=9606 GN=NDRG2 PE=1 SV=2	2	7	7	7	39.1	39.1	39.1	40.779	371	40.712	110510000	15084000	8946300	17786000	21895000	8367000	5074500	18394000	3816000	11149000
RAT	Q794E4;P52597	Heterogeneous nuclear ribonucleoprotein F;Heterogeneous nuclear ribonucleoprotein F, N-terminally processed	Hnrnpf;HNRNPF	sp|Q794E4|HNRPF_RAT Heterogeneous nuclear ribonucleoprotein F OS=Rattus norvegicus OX=10116 GN=Hnrnpf PE=1 SV=3;sp|P52597|HNRPF_HUMAN Heterogeneous nuclear ribonucleoprotein F OS=Homo sapiens OX=9606 GN=HNRNPF PE=1 SV=3	2	4	4	2	16.9	16.9	10.4	45.729	415	117.04	111080000	12092000	7937100	10069000	18545000	12287000	15335000	13240000	8470100	13104000
RAT	Q7TPB1;P50991	T-complex protein 1 subunit delta	Cct4;CCT4	sp|Q7TPB1|TCPD_RAT T-complex protein 1 subunit delta OS=Rattus norvegicus OX=10116 GN=Cct4 PE=1 SV=3;sp|P50991|TCPD_HUMAN T-complex protein 1 subunit delta OS=Homo sapiens OX=9606 GN=CCT4 PE=1 SV=4	2	8	8	8	17.3	17.3	17.3	58.099	539	30.866	111680000	12548000	11357000	10233000	29070000	13511000	6604800	18720000	4227000	5413800
RAT	Q05140;O60641	Clathrin coat assembly protein AP180	Snap91;SNAP91	sp|Q05140|AP180_RAT Clathrin coat assembly protein AP180 OS=Rattus norvegicus OX=10116 GN=Snap91 PE=1 SV=1;sp|O60641|AP180_HUMAN Clathrin coat assembly protein AP180 OS=Homo sapiens OX=9606 GN=SNAP91 PE=1 SV=2	4	9	9	9	14.2	14.2	14.2	93.518	915	110.86	112260000	29350000	4359100	10683000	15327000	8553000	11258000	24257000	3241700	5228900
RAT	P51635	Alcohol dehydrogenase [NADP(+)]	Akr1a1	sp|P51635|AK1A1_RAT Alcohol dehydrogenase [NADP(+)] OS=Rattus norvegicus OX=10116 GN=Akr1a1 PE=1 SV=2	2	5	5	5	19.7	19.7	19.7	36.505	325	38.516	114780000	14045000	11459000	9048600	22960000	9485500	11995000	19202000	6025700	10557000
RAT	P47819;P14136	Glial fibrillary acidic protein	Gfap;GFAP	sp|P47819|GFAP_RAT Glial fibrillary acidic protein OS=Rattus norvegicus OX=10116 GN=Gfap PE=1 SV=2;sp|P14136|GFAP_HUMAN Glial fibrillary acidic protein OS=Homo sapiens OX=9606 GN=GFAP PE=1 SV=1	2	11	10	10	29.1	27.4	27.4	49.957	430	53.863	114930000	23902000	3662300	8629900	13963000	35639000	726650	7994600	3219800	17190000
RAT	P97697	Inositol monophosphatase 1	Impa1	sp|P97697|IMPA1_RAT Inositol monophosphatase 1 OS=Rattus norvegicus OX=10116 GN=Impa1 PE=1 SV=2	2	6	6	6	28.2	28.2	28.2	30.511	277	31.798	116060000	7322800	7379900	16352000	15001000	14283000	18611000	14375000	3179700	19550000
RAT	P97536;Q86VP6	Cullin-associated NEDD8-dissociated protein 1	Cand1;CAND1	sp|P97536|CAND1_RAT Cullin-associated NEDD8-dissociated protein 1 OS=Rattus norvegicus OX=10116 GN=Cand1 PE=1 SV=1;sp|Q86VP6|CAND1_HUMAN Cullin-associated NEDD8-dissociated protein 1 OS=Homo sapiens OX=9606 GN=CAND1 PE=1 SV=2	2	21	21	21	22.8	22.8	22.8	136.36	1230	89.833	116590000	34959000	6380200	9741600	22832000	3942900	9383700	17629000	3151500	8566800
RAT	Q62826;P52272	Heterogeneous nuclear ribonucleoprotein M	Hnrnpm;HNRNPM	sp|Q62826|HNRPM_RAT Heterogeneous nuclear ribonucleoprotein M OS=Rattus norvegicus OX=10116 GN=Hnrnpm PE=1 SV=4;sp|P52272|HNRPM_HUMAN Heterogeneous nuclear ribonucleoprotein M OS=Homo sapiens OX=9606 GN=HNRNPM PE=1 SV=3	2	11	11	11	20.7	20.7	20.7	73.782	690	55.43	117050000	18336000	4474900	18758000	15755000	11296000	6262300	13302000	7918700	20947000
RAT	Q6RUV5;P63000;P60763	Ras-related C3 botulinum toxin substrate 1;Ras-related C3 botulinum toxin substrate 3	Rac1;RAC1;RAC3	sp|Q6RUV5|RAC1_RAT Ras-related C3 botulinum toxin substrate 1 OS=Rattus norvegicus OX=10116 GN=Rac1 PE=1 SV=1;sp|P63000|RAC1_HUMAN Ras-related C3 botulinum toxin substrate 1 OS=Homo sapiens OX=9606 GN=RAC1 PE=1 SV=1;sp|P60763|RAC3_HUMAN Ras-related C3 botu	8	9	9	8	55.7	55.7	50	21.45	192	19.36	119810000	12114000	6744000	22337000	18160000	8308000	15777000	15417000	6577800	14381000
RAT	Q9Z0W5;Q9BY11	Protein kinase C and casein kinase substrate in neurons protein 1	Pacsin1;PACSIN1	sp|Q9Z0W5|PACN1_RAT Protein kinase C and casein kinase substrate in neurons protein 1 OS=Rattus norvegicus OX=10116 GN=Pacsin1 PE=1 SV=1;sp|Q9BY11|PACN1_HUMAN Protein kinase C and casein kinase substrate in neurons protein 1 OS=Homo sapiens OX=9606 GN=PACS	2	9	9	9	26.5	26.5	26.5	50.449	441	92.398	121670000	21935000	5571300	13667000	20850000	15191000	8701000	19666000	5269000	10816000
RAT	Q6RJR6;O95197	Reticulon-3	Rtn3;RTN3	sp|Q6RJR6|RTN3_RAT Reticulon-3 OS=Rattus norvegicus OX=10116 GN=Rtn3 PE=1 SV=1;sp|O95197|RTN3_HUMAN Reticulon-3 OS=Homo sapiens OX=9606 GN=RTN3 PE=1 SV=2	2	3	3	3	3.3	3.3	3.3	101.52	940	35.515	122730000	15775000	5667500	18852000	19273000	9031800	14949000	14911000	6129900	18136000
RAT	P25809;P12532	Creatine kinase U-type, mitochondrial	Ckmt1;CKMT1A	sp|P25809|KCRU_RAT Creatine kinase U-type, mitochondrial OS=Rattus norvegicus OX=10116 GN=Ckmt1 PE=1 SV=1;sp|P12532|KCRU_HUMAN Creatine kinase U-type, mitochondrial OS=Homo sapiens OX=9606 GN=CKMT1A PE=1 SV=1	4	7	7	7	28.7	28.7	28.7	47.028	418	100.07	123290000	5898600	11822000	18772000	19593000	14128000	21419000	12453000	6553500	12649000
RAT	D3ZAF6	ATP synthase subunit f, mitochondrial	Atp5j2	sp|D3ZAF6|ATPK_RAT ATP synthase subunit f, mitochondrial OS=Rattus norvegicus OX=10116 GN=Atp5mf PE=1 SV=1	1	4	4	4	34.1	34.1	34.1	10.452	88	12.814	124600000	17461000	12337000	19779000	12642000	11279000	13920000	11849000	9284400	16046000
RAT	P43244	Matrin-3	Matr3	sp|P43244|MATR3_RAT Matrin-3 OS=Rattus norvegicus OX=10116 GN=Matr3 PE=1 SV=2	1	8	8	1	15.1	15.1	2.1	94.446	845	105.92	125420000	21006000	8062300	17199000	12681000	8160000	7160500	15627000	8220600	27308000
RAT	P48721;P38646	Stress-70 protein, mitochondrial	Hspa9;HSPA9	sp|P48721|GRP75_RAT Stress-70 protein, mitochondrial OS=Rattus norvegicus OX=10116 GN=Hspa9 PE=1 SV=3;sp|P38646|GRP75_HUMAN Stress-70 protein, mitochondrial OS=Homo sapiens OX=9606 GN=HSPA9 PE=1 SV=2	2	11	10	10	21.9	20.9	20.9	73.857	679	82.753	127080000	21489000	7709800	11296000	23622000	8223000	6684100	27430000	6957900	13668000
RAT	Q6P502;P49368	T-complex protein 1 subunit gamma	Cct3;CCT3	sp|Q6P502|TCPG_RAT T-complex protein 1 subunit gamma OS=Rattus norvegicus OX=10116 GN=Cct3 PE=1 SV=1;sp|P49368|TCPG_HUMAN T-complex protein 1 subunit gamma OS=Homo sapiens OX=9606 GN=CCT3 PE=1 SV=4	2	8	8	8	22.6	22.6	22.6	60.646	545	35.216	130660000	24635000	5992700	20288000	31997000	14809000	4105500	10527000	7552600	10752000
RAT	Q812E9;P51674	Neuronal membrane glycoprotein M6-a	Gpm6a;GPM6A	sp|Q812E9|GPM6A_RAT Neuronal membrane glycoprotein M6-a OS=Rattus norvegicus OX=10116 GN=Gpm6a PE=1 SV=1;sp|P51674|GPM6A_HUMAN Neuronal membrane glycoprotein M6-a OS=Homo sapiens OX=9606 GN=GPM6A PE=1 SV=2	2	5	5	5	20.9	20.9	20.9	31.195	278	27.596	132450000	10668000	10588000	28200000	21590000	10447000	7557300	18306000	5857900	19241000
RAT	Q9JHU0	Dihydropyrimidinase-related protein 5	Dpysl5	sp|Q9JHU0|DPYL5_RAT Dihydropyrimidinase-related protein 5 OS=Rattus norvegicus OX=10116 GN=Dpysl5 PE=1 SV=1	1	11	11	5	28.4	28.4	10.5	61.54	564	59.244	137290000	36515000	6825200	13752000	18793000	5425700	7874800	28879000	5834800	13394000
RAT	P10888	Cytochrome c oxidase subunit 4 isoform 1, mitochondrial	Cox4i1	sp|P10888|COX41_RAT Cytochrome c oxidase subunit 4 isoform 1, mitochondrial OS=Rattus norvegicus OX=10116 GN=Cox4i1 PE=1 SV=1	1	8	8	8	44.4	44.4	44.4	19.514	169	58.026	139200000	21234000	6451200	16209000	21950000	10703000	12875000	25408000	4724400	19643000
RAT	P68255;P27348	14-3-3 protein theta	Ywhaq;YWHAQ	sp|P68255|1433T_RAT 14-3-3 protein theta OS=Rattus norvegicus OX=10116 GN=Ywhaq PE=1 SV=1;sp|P27348|1433T_HUMAN 14-3-3 protein theta OS=Homo sapiens OX=9606 GN=YWHAQ PE=1 SV=1	2	12	7	7	44.9	35.1	35.1	27.778	245	149.72	142500000	13753000	11202000	13098000	22431000	13415000	23617000	17971000	8356000	18653000
RAT	G3V9R8	Heterogeneous nuclear ribonucleoprotein C	Hnrnpc	sp|G3V9R8|HNRPC_RAT Heterogeneous nuclear ribonucleoprotein C OS=Rattus norvegicus OX=10116 GN=Hnrnpc PE=1 SV=2	5	6	6	1	23.2	23.2	3.7	32.857	298	40.466	143900000	18238000	12750000	18852000	22413000	17315000	23196000	10738000	6618700	13784000
RAT	Q63945;Q01105;P0DME0	Protein SET;Protein SETSIP	Set;SET;SETSIP	sp|Q63945|SET_RAT Protein SET OS=Rattus norvegicus OX=10116 GN=Set PE=2 SV=2;sp|Q01105|SET_HUMAN Protein SET OS=Homo sapiens OX=9606 GN=SET PE=1 SV=3;sp|P0DME0|SETLP_HUMAN Protein SETSIP OS=Homo sapiens OX=9606 GN=SETSIP PE=1 SV=1	4	5	5	5	29.4	29.4	29.4	33.405	289	60.185	144570000	11673000	17230000	14682000	16779000	14121000	27768000	10952000	7463700	23900000
RAT	Q794F9	4F2 cell-surface antigen heavy chain	Slc3a2	sp|Q794F9|4F2_RAT 4F2 cell-surface antigen heavy chain OS=Rattus norvegicus OX=10116 GN=Slc3a2 PE=1 SV=1	2	9	9	9	26.8	26.8	26.8	58.071	527	79.774	146840000	11456000	11436000	31392000	22000000	14565000	16420000	13203000	6142100	20230000
RAT	P50399	Rab GDP dissociation inhibitor beta	Gdi2	sp|P50399|GDIB_RAT Rab GDP dissociation inhibitor beta OS=Rattus norvegicus OX=10116 GN=Gdi2 PE=1 SV=2	1	14	8	4	39.6	24.5	11.5	50.537	445	48.582	148000000	13800000	11547000	27170000	25028000	15750000	20573000	10200000	7697300	16232000
RAT	P35213;P31946	14-3-3 protein beta/alpha;14-3-3 protein beta/alpha, N-terminally processed	Ywhab;YWHAB	sp|P35213|1433B_RAT 14-3-3 protein beta/alpha OS=Rattus norvegicus OX=10116 GN=Ywhab PE=1 SV=3;sp|P31946|1433B_HUMAN 14-3-3 protein beta/alpha OS=Homo sapiens OX=9606 GN=YWHAB PE=1 SV=3	2	16	10	9	73.6	55.3	51.6	28.054	246	193.55	152680000	16958000	9922600	9789600	21991000	13980000	19898000	33629000	6281400	20235000
RAT	P47727	Carbonyl reductase [NADPH] 1	Cbr1	sp|P47727|CBR1_RAT Carbonyl reductase [NADPH] 1 OS=Rattus norvegicus OX=10116 GN=Cbr1 PE=1 SV=2	2	10	10	10	50.9	50.9	50.9	30.578	277	58.718	153640000	9071200	9782200	20685000	24403000	15941000	20195000	25530000	3468600	24564000
RAT	P31399	ATP synthase subunit d, mitochondrial	Atp5h	sp|P31399|ATP5H_RAT ATP synthase subunit d, mitochondrial OS=Rattus norvegicus OX=10116 GN=Atp5pd PE=1 SV=3	2	12	12	12	80.1	80.1	80.1	18.763	161	87.026	159280000	23986000	5175500	17516000	32515000	12273000	25684000	22516000	8715700	10899000
RAT	Q5XI60	Receptor expression-enhancing protein 6	Reep6	sp|Q5XI60|REEP6_RAT Receptor expression-enhancing protein 6 OS=Rattus norvegicus OX=10116 GN=Reep6 PE=2 SV=1	1	7	7	7	38.9	38.9	38.9	23.313	211	60.466	163740000	16221000	9461900	26715000	25473000	15246000	17025000	22424000	10139000	21031000
RAT	P37996;P36405	ADP-ribosylation factor-like protein 3	Arl3;ARL3	sp|P37996|ARL3_RAT ADP-ribosylation factor-like protein 3 OS=Rattus norvegicus OX=10116 GN=Arl3 PE=1 SV=2;sp|P36405|ARL3_HUMAN ADP-ribosylation factor-like protein 3 OS=Homo sapiens OX=9606 GN=ARL3 PE=1 SV=2	2	9	9	9	67.6	67.6	67.6	20.456	182	157.17	163870000	17831000	10153000	22376000	27124000	13326000	23472000	17234000	11219000	21132000
RAT	P05708	Hexokinase-1	Hk1	sp|P05708|HXK1_RAT Hexokinase-1 OS=Rattus norvegicus OX=10116 GN=Hk1 PE=1 SV=4	2	18	18	5	23.3	23.3	7.4	102.41	918	127.95	164330000	32413000	15588000	17205000	27875000	8893000	10547000	23914000	6261700	21638000
RAT	Q4QRB4;Q13509	Tubulin beta-3 chain	Tubb3;TUBB3	sp|Q4QRB4|TBB3_RAT Tubulin beta-3 chain OS=Rattus norvegicus OX=10116 GN=Tubb3 PE=1 SV=1;sp|Q13509|TBB3_HUMAN Tubulin beta-3 chain OS=Homo sapiens OX=9606 GN=TUBB3 PE=1 SV=2	2	20	8	6	50.7	25.1	21.1	50.418	450	62.827	165710000	9961000	18730000	26943000	32813000	19191000	12466000	14368000	9713200	21525000
RAT	P50554;P80404	4-aminobutyrate aminotransferase, mitochondrial;4-aminobutyrate aminotransferase, brain isoform;4-aminobutyrate aminotransferase, liver isoform;4-aminobutyrate aminotransferase, mitochondrial	Abat;ABAT	sp|P50554|GABT_RAT 4-aminobutyrate aminotransferase, mitochondrial OS=Rattus norvegicus OX=10116 GN=Abat PE=1 SV=3;sp|P80404|GABT_HUMAN 4-aminobutyrate aminotransferase, mitochondrial OS=Homo sapiens OX=9606 GN=ABAT PE=1 SV=3	2	12	12	12	38.2	38.2	38.2	56.455	500	101.52	166930000	11425000	13595000	25544000	31326000	19433000	18154000	23117000	8413600	15927000
RAT	Q63377	Sodium/potassium-transporting ATPase subunit beta-3	Atp1b3	sp|Q63377|AT1B3_RAT Sodium/potassium-transporting ATPase subunit beta-3 OS=Rattus norvegicus OX=10116 GN=Atp1b3 PE=2 SV=1	1	4	4	4	23.7	23.7	23.7	31.829	279	46.965	168640000	13379000	15561000	29975000	23401000	15942000	23037000	14207000	10186000	22952000
RAT	P52925;P26583	High mobility group protein B2	Hmgb2;HMGB2	sp|P52925|HMGB2_RAT High mobility group protein B2 OS=Rattus norvegicus OX=10116 GN=Hmgb2 PE=2 SV=2;sp|P26583|HMGB2_HUMAN High mobility group protein B2 OS=Homo sapiens OX=9606 GN=HMGB2 PE=1 SV=2	2	7	6	6	33.8	28.1	28.1	24.159	210	16.837	170490000	16507000	16371000	33496000	34670000	10356000	12693000	22563000	2956100	20875000
RAT	Q00981;P09936	Ubiquitin carboxyl-terminal hydrolase isozyme L1	Uchl1;UCHL1	sp|Q00981|UCHL1_RAT Ubiquitin carboxyl-terminal hydrolase isozyme L1 OS=Rattus norvegicus OX=10116 GN=Uchl1 PE=1 SV=2;sp|P09936|UCHL1_HUMAN Ubiquitin carboxyl-terminal hydrolase isozyme L1 OS=Homo sapiens OX=9606 GN=UCHL1 PE=1 SV=2	2	10	10	10	76.7	76.7	76.7	24.838	223	41.963	173110000	22502000	8630500	20647000	28820000	9335800	35591000	22140000	6957000	18489000
RAT	Q6MG60;O95865	N(G),N(G)-dimethylarginine dimethylaminohydrolase 2	Ddah2;DDAH2	sp|Q6MG60|DDAH2_RAT N(G),N(G)-dimethylarginine dimethylaminohydrolase 2 OS=Rattus norvegicus OX=10116 GN=Ddah2 PE=1 SV=1;sp|O95865|DDAH2_HUMAN N(G),N(G)-dimethylarginine dimethylaminohydrolase 2 OS=Homo sapiens OX=9606 GN=DDAH2 PE=1 SV=1	3	10	10	9	47	47	44.2	29.688	285	64.95	177110000	31782000	9389400	18946000	37026000	6302000	13750000	40891000	3279300	15740000
RAT	Q9EQX9;P61088	Ubiquitin-conjugating enzyme E2 N	Ube2n;UBE2N	sp|Q9EQX9|UBE2N_RAT Ubiquitin-conjugating enzyme E2 N OS=Rattus norvegicus OX=10116 GN=Ube2n PE=1 SV=1;sp|P61088|UBE2N_HUMAN Ubiquitin-conjugating enzyme E2 N OS=Homo sapiens OX=9606 GN=UBE2N PE=1 SV=1	3	7	7	7	53.3	53.3	53.3	17.124	152	41.265	177640000	23122000	15199000	24911000	23040000	15719000	24354000	15258000	7562700	28472000
RAT	P62898	Cytochrome c, somatic	Cycs	sp|P62898|CYC_RAT Cytochrome c, somatic OS=Rattus norvegicus OX=10116 GN=Cycs PE=1 SV=2	4	6	6	6	55.2	55.2	55.2	11.605	105	53.922	179260000	34380000	9426000	29810000	21526000	9653100	6424800	29020000	5463100	33558000
RAT	Q6AYP5;Q9BY67	Cell adhesion molecule 1	Cadm1;CADM1	sp|Q6AYP5|CADM1_RAT Cell adhesion molecule 1 OS=Rattus norvegicus OX=10116 GN=Cadm1 PE=1 SV=1;sp|Q9BY67|CADM1_HUMAN Cell adhesion molecule 1 OS=Homo sapiens OX=9606 GN=CADM1 PE=1 SV=2	2	8	8	8	28.8	28.8	28.8	51.853	476	62.584	181610000	18366000	18906000	37688000	22569000	22428000	17124000	16190000	8471800	19862000
RAT	Q63633;Q9H2X9	Solute carrier family 12 member 5	Slc12a5;SLC12A5	sp|Q63633|S12A5_RAT Solute carrier family 12 member 5 OS=Rattus norvegicus OX=10116 GN=Slc12a5 PE=1 SV=2;sp|Q9H2X9|S12A5_HUMAN Solute carrier family 12 member 5 OS=Homo sapiens OX=9606 GN=SLC12A5 PE=1 SV=3	5	13	13	13	15.7	15.7	15.7	126.25	1139	61.268	186260000	30530000	16374000	20903000	31850000	16412000	16187000	20603000	7018000	26381000
RAT	P62959	Histidine triad nucleotide-binding protein 1	Hint1	sp|P62959|HINT1_RAT Histidine triad nucleotide-binding protein 1 OS=Rattus norvegicus OX=10116 GN=Hint1 PE=1 SV=5	2	6	6	6	77.8	77.8	77.8	13.777	126	36.775	192760000	28273000	19451000	22511000	22122000	14351000	24621000	24199000	9732600	27495000
RAT	Q6NYB7;P62820	Ras-related protein Rab-1A	Rab1A;RAB1A	sp|Q6NYB7|RAB1A_RAT Ras-related protein Rab-1A OS=Rattus norvegicus OX=10116 GN=Rab1A PE=1 SV=3;sp|P62820|RAB1A_HUMAN Ras-related protein Rab-1A OS=Homo sapiens OX=9606 GN=RAB1A PE=1 SV=3	3	8	8	2	52.2	52.2	18.5	22.677	205	73.35	193470000	27412000	16631000	22584000	27652000	18800000	26582000	21060000	10115000	22636000
RAT	P55053	Fatty acid-binding protein, epidermal	Fabp5	sp|P55053|FABP5_RAT Fatty acid-binding protein 5 OS=Rattus norvegicus OX=10116 GN=Fabp5 PE=1 SV=3	1	7	7	7	59.3	59.3	59.3	15.059	135	96.715	197910000	12513000	14387000	32175000	16757000	13727000	16394000	22156000	11712000	58092000
RAT	P04256;P09651;Q32P51	Heterogeneous nuclear ribonucleoprotein A1;Heterogeneous nuclear ribonucleoprotein A1, N-terminally processed;Heterogeneous nuclear ribonucleoprotein A1-like 2	Hnrnpa1;HNRNPA1;HNRNPA1L2	sp|P04256|ROA1_RAT Heterogeneous nuclear ribonucleoprotein A1 OS=Rattus norvegicus OX=10116 GN=Hnrnpa1 PE=1 SV=3;sp|P09651|ROA1_HUMAN Heterogeneous nuclear ribonucleoprotein A1 OS=Homo sapiens OX=9606 GN=HNRNPA1 PE=1 SV=5;sp|Q32P51|RA1L2_HUMAN Heterogeneou	3	7	6	6	23.4	20.6	20.6	34.212	320	52.787	202260000	17787000	12348000	22384000	37100000	20656000	35440000	15853000	11118000	29577000
RAT	P16036	Phosphate carrier protein, mitochondrial	Slc25a3	sp|P16036|MPCP_RAT Phosphate carrier protein, mitochondrial OS=Rattus norvegicus OX=10116 GN=Slc25a3 PE=1 SV=1	1	10	10	6	34.6	34.6	23	39.445	356	99.154	206610000	23211000	12015000	27298000	31103000	20213000	23484000	29389000	8179000	31714000
RAT	P62963;CON__P02584	Profilin-1	Pfn1	sp|P62963|PROF1_RAT Profilin-1 OS=Rattus norvegicus OX=10116 GN=Pfn1 PE=1 SV=2;	3	8	8	8	82.9	82.9	82.9	14.957	140	85.107	208400000	44385000	17219000	23179000	25811000	17491000	15219000	19480000	10037000	35579000
RAT	P26772;P61604	10 kDa heat shock protein, mitochondrial	Hspe1;HSPE1	sp|P26772|CH10_RAT 10 kDa heat shock protein, mitochondrial OS=Rattus norvegicus OX=10116 GN=Hspe1 PE=1 SV=3;sp|P61604|CH10_HUMAN 10 kDa heat shock protein, mitochondrial OS=Homo sapiens OX=9606 GN=HSPE1 PE=1 SV=2	2	9	9	9	79.4	79.4	79.4	10.902	102	31.972	212670000	30880000	19657000	43260000	17999000	17486000	14307000	21534000	15398000	32153000
RAT	P70615;P20700	Lamin-B1	Lmnb1;LMNB1	sp|P70615|LMNB1_RAT Lamin-B1 OS=Rattus norvegicus OX=10116 GN=Lmnb1 PE=1 SV=3;sp|P20700|LMNB1_HUMAN Lamin-B1 OS=Homo sapiens OX=9606 GN=LMNB1 PE=1 SV=2	3	15	15	15	26.9	26.9	26.9	66.606	587	128.23	216570000	16062000	21361000	34342000	34880000	28348000	16502000	16773000	18592000	29706000
RAT	Q63754;Q16143	Beta-synuclein	Sncb;SNCB	sp|Q63754|SYUB_RAT Beta-synuclein OS=Rattus norvegicus OX=10116 GN=Sncb PE=1 SV=1;sp|Q16143|SYUB_HUMAN Beta-synuclein OS=Homo sapiens OX=9606 GN=SNCB PE=1 SV=1	2	6	6	4	43.8	43.8	30.7	14.504	137	64.707	219590000	46017000	25807000	43560000	32359000	5408100	6241200	31814000	4169000	24212000
RAT	Q6PCU2;P36543	V-type proton ATPase subunit E 1	Atp6v1e1;ATP6V1E1	sp|Q6PCU2|VATE1_RAT V-type proton ATPase subunit E 1 OS=Rattus norvegicus OX=10116 GN=Atp6v1e1 PE=1 SV=1;sp|P36543|VATE1_HUMAN V-type proton ATPase subunit E 1 OS=Homo sapiens OX=9606 GN=ATP6V1E1 PE=1 SV=1	3	8	8	8	36.7	36.7	36.7	26.128	226	44.981	233770000	15569000	19856000	38403000	40067000	26646000	27759000	24996000	9600800	30877000
RAT	P18418;P27797	Calreticulin	Calr;CALR	sp|P18418|CALR_RAT Calreticulin OS=Rattus norvegicus OX=10116 GN=Calr PE=1 SV=1;sp|P27797|CALR_HUMAN Calreticulin OS=Homo sapiens OX=9606 GN=CALR PE=1 SV=1	2	15	15	15	47.1	47.1	47.1	47.995	416	51.018	238970000	10010000	22805000	47747000	40208000	38768000	22941000	21727000	15255000	19512000
RAT	P42123;P07195	L-lactate dehydrogenase B chain	Ldhb;LDHB	sp|P42123|LDHB_RAT L-lactate dehydrogenase B chain OS=Rattus norvegicus OX=10116 GN=Ldhb PE=1 SV=2;sp|P07195|LDHB_HUMAN L-lactate dehydrogenase B chain OS=Homo sapiens OX=9606 GN=LDHB PE=1 SV=2	2	12	10	10	40.1	33.8	33.8	36.612	334	74.516	247140000	47772000	21919000	36446000	19400000	18037000	18964000	44022000	18207000	22368000
RAT	P07943	Aldose reductase	Akr1b1	sp|P07943|ALDR_RAT Aldose reductase OS=Rattus norvegicus OX=10116 GN=Akr1b1 PE=1 SV=3	3	12	12	12	50.9	50.9	50.9	35.797	316	62.851	248250000	13896000	24405000	47545000	35385000	18969000	38404000	18511000	13292000	37845000
RAT	P04906	Glutathione S-transferase P	Gstp1	sp|P04906|GSTP1_RAT Glutathione S-transferase P OS=Rattus norvegicus OX=10116 GN=Gstp1 PE=1 SV=2	1	7	7	7	46.7	46.7	46.7	23.439	210	95.001	250140000	28987000	19622000	38373000	36188000	22156000	32998000	22213000	11071000	38532000
RAT	P11598	Protein disulfide-isomerase A3	Pdia3	sp|P11598|PDIA3_RAT Protein disulfide-isomerase A3 OS=Rattus norvegicus OX=10116 GN=Pdia3 PE=1 SV=2	2	16	16	16	38	38	38	56.623	505	89.584	258510000	18973000	26251000	39717000	47560000	34322000	17775000	31549000	17399000	24963000
RAT	Q9JK11	Reticulon-4	Rtn4	sp|Q9JK11|RTN4_RAT Reticulon-4 OS=Rattus norvegicus OX=10116 GN=Rtn4 PE=1 SV=1	2	9	9	9	11	11	11	126.39	1163	82.695	259990000	30473000	27745000	47089000	34479000	19532000	15808000	37723000	11390000	35753000
RAT	P19511	ATP synthase F(0) complex subunit B1, mitochondrial	Atp5f1	sp|P19511|AT5F1_RAT ATP synthase F(0) complex subunit B1, mitochondrial OS=Rattus norvegicus OX=10116 GN=Atp5pb PE=1 SV=1	2	11	11	11	46.5	46.5	46.5	28.868	256	92.209	267670000	31446000	17843000	35595000	46290000	21154000	36023000	26117000	10132000	43064000
RAT	P05197;P13639	Elongation factor 2	Eef2;EEF2	sp|P05197|EF2_RAT Elongation factor 2 OS=Rattus norvegicus OX=10116 GN=Eef2 PE=1 SV=4;sp|P13639|EF2_HUMAN Elongation factor 2 OS=Homo sapiens OX=9606 GN=EEF2 PE=1 SV=4	2	21	21	20	34.4	34.4	33.2	95.283	858	166.13	270510000	31636000	26730000	49112000	28620000	19872000	22339000	26009000	11019000	55174000
RAT	Q05982;P15531	Nucleoside diphosphate kinase A	Nme1;NME1	sp|Q05982|NDKA_RAT Nucleoside diphosphate kinase A OS=Rattus norvegicus OX=10116 GN=Nme1 PE=1 SV=1;sp|P15531|NDKA_HUMAN Nucleoside diphosphate kinase A OS=Homo sapiens OX=9606 GN=NME1 PE=1 SV=1	2	11	11	5	80.3	80.3	40.1	17.193	152	43.317	270680000	29809000	27903000	36002000	40995000	18581000	25601000	28804000	14485000	48496000
RAT	Q5XIF6;P68366	Tubulin alpha-4A chain	Tuba4a;TUBA4A	sp|Q5XIF6|TBA4A_RAT Tubulin alpha-4A chain OS=Rattus norvegicus OX=10116 GN=Tuba4a PE=1 SV=1;sp|P68366|TBA4A_HUMAN Tubulin alpha-4A chain OS=Homo sapiens OX=9606 GN=TUBA4A PE=1 SV=1	2	24	4	4	61.4	12.1	12.1	49.924	448	36.575	271340000	34577000	16340000	45572000	36635000	31004000	19186000	36385000	16274000	35366000
RAT	P63012;P20336	Ras-related protein Rab-3A	Rab3a;RAB3A	sp|P63012|RAB3A_RAT Ras-related protein Rab-3A OS=Rattus norvegicus OX=10116 GN=Rab3a PE=1 SV=1;sp|P20336|RAB3A_HUMAN Ras-related protein Rab-3A OS=Homo sapiens OX=9606 GN=RAB3A PE=1 SV=1	2	7	7	4	42.7	42.7	26.8	24.97	220	115.29	272570000	28356000	19492000	31435000	41575000	26393000	48005000	26706000	11829000	38780000
RAT	P84245;P84243	Histone H3.3	H3f3b;H3F3A	sp|P84245|H33_RAT Histone H3.3 OS=Rattus norvegicus OX=10116 GN=H3f3b PE=1 SV=2;sp|P84243|H33_HUMAN Histone H3.3 OS=Homo sapiens OX=9606 GN=H3F3A PE=1 SV=2	2	4	4	1	40.4	40.4	23.5	15.328	136	51.846	280800000	10515000	82337000	150120000	17784000	1819200	3063500	2215800	9405400	3536400
RAT	Q9R063	Peroxiredoxin-5, mitochondrial	Prdx5	sp|Q9R063|PRDX5_RAT Peroxiredoxin-5, mitochondrial OS=Rattus norvegicus OX=10116 GN=Prdx5 PE=1 SV=1	2	9	9	9	51.2	51.2	51.2	22.178	213	88.836	282590000	34965000	28128000	37470000	31132000	26188000	34611000	25495000	18462000	46135000
RAT	P07340;P05026	Sodium/potassium-transporting ATPase subunit beta-1	Atp1b1;ATP1B1	sp|P07340|AT1B1_RAT Sodium/potassium-transporting ATPase subunit beta-1 OS=Rattus norvegicus OX=10116 GN=Atp1b1 PE=1 SV=1;sp|P05026|AT1B1_HUMAN Sodium/potassium-transporting ATPase subunit beta-1 OS=Homo sapiens OX=9606 GN=ATP1B1 PE=1 SV=1	2	5	5	5	18.4	18.4	18.4	35.201	304	35.941	282850000	27563000	20521000	44240000	43052000	31094000	34668000	30435000	15861000	35413000
RAT	Q62952;Q14195	Dihydropyrimidinase-related protein 3	Dpysl3;DPYSL3	sp|Q62952|DPYL3_RAT Dihydropyrimidinase-related protein 3 OS=Rattus norvegicus OX=10116 GN=Dpysl3 PE=1 SV=2;sp|Q14195|DPYL3_HUMAN Dihydropyrimidinase-related protein 3 OS=Homo sapiens OX=9606 GN=DPYSL3 PE=1 SV=1	2	13	10	8	31.9	27.2	22.1	61.967	570	74.169	287170000	48540000	17026000	34581000	41621000	21574000	64758000	27548000	9874800	21648000
RAT	P62828;P62826;Q8K586	GTP-binding nuclear protein Ran;GTP-binding nuclear protein Ran, testis-specific isoform	Ran;RAN;Rasl2-9	sp|P62828|RAN_RAT GTP-binding nuclear protein Ran OS=Rattus norvegicus OX=10116 GN=Ran PE=1 SV=3;sp|P62826|RAN_HUMAN GTP-binding nuclear protein Ran OS=Homo sapiens OX=9606 GN=RAN PE=1 SV=3;sp|Q8K586|RANT_RAT GTP-binding nuclear protein Ran, testis-specifi	3	9	9	9	44.9	44.9	44.9	24.423	216	73.149	288280000	34445000	22747000	35746000	51297000	27198000	46345000	35411000	2373600	32716000
RAT	P15205	Microtubule-associated protein 1B;MAP1B heavy chain;MAP1 light chain LC1	Map1b	sp|P15205|MAP1B_RAT Microtubule-associated protein 1B OS=Rattus norvegicus OX=10116 GN=Map1b PE=1 SV=3	2	50	50	48	29.1	29.1	28.2	269.64	2461	323.31	291270000	87997000	6841600	30787000	41618000	6316100	4881800	75801000	4514900	32516000
RAT	P35565	Calnexin	Canx	sp|P35565|CALX_RAT Calnexin OS=Rattus norvegicus OX=10116 GN=Canx PE=1 SV=1	2	17	17	17	33.2	33.2	33.2	67.254	591	105.91	316280000	63201000	24416000	56822000	33307000	30265000	25739000	32916000	17460000	32157000
RAT	Q9WVB1;Q9NRW1;P20340	Ras-related protein Rab-6A;Ras-related protein Rab-6B	Rab6a;RAB6B;RAB6A	sp|Q9WVB1|RAB6A_RAT Ras-related protein Rab-6A OS=Rattus norvegicus OX=10116 GN=Rab6a PE=1 SV=2;sp|Q9NRW1|RAB6B_HUMAN Ras-related protein Rab-6B OS=Homo sapiens OX=9606 GN=RAB6B PE=1 SV=1;sp|P20340|RAB6A_HUMAN Ras-related protein Rab-6A OS=Homo sapiens OX=	6	4	4	4	22.1	22.1	22.1	23.59	208	42.053	316480000	38711000	16908000	53744000	43946000	28014000	40518000	39891000	15549000	39198000
RAT	P08009	Glutathione S-transferase Yb-3	Gstm3	sp|P08009|GSTM4_RAT Glutathione S-transferase Yb-3 OS=Rattus norvegicus OX=10116 GN=Gstm3 PE=1 SV=2	6	13	13	6	61	61	36.7	25.68	218	149.18	323790000	36437000	20432000	57975000	40856000	20675000	37100000	33459000	16637000	60218000
RAT	P24942;P43003	Excitatory amino acid transporter 1	Slc1a3;SLC1A3	sp|P24942|EAA1_RAT Excitatory amino acid transporter 1 OS=Rattus norvegicus OX=10116 GN=Slc1a3 PE=1 SV=2;sp|P43003|EAA1_HUMAN Excitatory amino acid transporter 1 OS=Homo sapiens OX=9606 GN=SLC1A3 PE=1 SV=1	4	6	6	6	19.2	19.2	19.2	59.697	543	71.919	324090000	32421000	31625000	45892000	45087000	42985000	38774000	24627000	16133000	46549000
RAT	Q8VHF5;O75390	Citrate synthase, mitochondrial	Cs;CS	sp|Q8VHF5|CISY_RAT Citrate synthase, mitochondrial OS=Rattus norvegicus OX=10116 GN=Cs PE=1 SV=1;sp|O75390|CISY_HUMAN Citrate synthase, mitochondrial OS=Homo sapiens OX=9606 GN=CS PE=1 SV=2	2	9	9	9	27	27	27	51.866	466	65.149	325380000	45754000	29043000	15915000	70254000	31609000	29821000	46057000	27091000	29836000
RAT	Q99NA5;P50213	Isocitrate dehydrogenase [NAD] subunit alpha, mitochondrial	Idh3a;IDH3A	sp|Q99NA5|IDH3A_RAT Isocitrate dehydrogenase [NAD] subunit alpha, mitochondrial OS=Rattus norvegicus OX=10116 GN=Idh3a PE=1 SV=1;sp|P50213|IDH3A_HUMAN Isocitrate dehydrogenase [NAD] subunit alpha, mitochondrial OS=Homo sapiens OX=9606 GN=IDH3A PE=1 SV=1	2	9	9	9	31.4	31.4	31.4	39.613	366	52.842	326740000	18492000	29518000	50316000	49061000	31613000	34378000	45595000	19802000	47967000
RAT	P10760;P23526	Adenosylhomocysteinase	Ahcy;AHCY	sp|P10760|SAHH_RAT Adenosylhomocysteinase OS=Rattus norvegicus OX=10116 GN=Ahcy PE=1 SV=3;sp|P23526|SAHH_HUMAN Adenosylhomocysteinase OS=Homo sapiens OX=9606 GN=AHCY PE=1 SV=4	2	13	13	13	33.6	33.6	33.6	47.538	432	59.047	330620000	35651000	23294000	42110000	54186000	39271000	23115000	57268000	21313000	34413000
RAT	P13383;P19338	Nucleolin	Ncl;NCL	sp|P13383|NUCL_RAT Nucleolin OS=Rattus norvegicus OX=10116 GN=Ncl PE=1 SV=3;sp|P19338|NUCL_HUMAN Nucleolin OS=Homo sapiens OX=9606 GN=NCL PE=1 SV=3	2	16	16	16	25.4	25.4	25.4	77.146	713	162.11	333190000	37725000	25310000	81300000	29723000	17741000	12270000	27707000	13629000	87790000
RAT	Q9JJ54	Heterogeneous nuclear ribonucleoprotein D0	Hnrnpd	sp|Q9JJ54|HNRPD_RAT Heterogeneous nuclear ribonucleoprotein D0 OS=Rattus norvegicus OX=10116 GN=Hnrnpd PE=1 SV=2	1	7	7	2	21.5	21.5	5.4	38.218	353	40.902	335270000	47207000	38981000	55082000	39301000	43077000	13029000	41401000	18958000	38234000
RAT	P06761;P11021	78 kDa glucose-regulated protein	Hspa5;HSPA5	sp|P06761|BIP_RAT Endoplasmic reticulum chaperone BiP OS=Rattus norvegicus OX=10116 GN=Hspa5 PE=1 SV=1;sp|P11021|BIP_HUMAN Endoplasmic reticulum chaperone BiP OS=Homo sapiens OX=9606 GN=HSPA5 PE=1 SV=2	2	21	19	19	40.7	39.6	39.6	72.346	654	182.5	342210000	32671000	25703000	67552000	54953000	33145000	17072000	42554000	18608000	49951000
RAT	Q62951	Dihydropyrimidinase-related protein 4	Dpysl4	sp|Q62951|DPYL4_RAT Dihydropyrimidinase-related protein 4 (Fragment) OS=Rattus norvegicus OX=10116 GN=Dpysl4 PE=1 SV=1	2	17	17	17	49.1	49.1	49.1	61.085	564	204.64	349120000	67726000	25278000	65559000	70107000	35224000	11071000	43990000	12753000	17408000
RAT	P07825	Synaptophysin	Syp	sp|P07825|SYPH_RAT Synaptophysin OS=Rattus norvegicus OX=10116 GN=Syp PE=1 SV=1	2	5	5	5	20.5	20.5	20.5	33.31	307	37.531	353300000	12766000	44086000	96715000	33126000	47412000	37207000	16822000	21624000	43538000
RAT	Q6IMY8;Q00839	Heterogeneous nuclear ribonucleoprotein U	Hnrnpu;HNRNPU	sp|Q6IMY8|HNRPU_RAT Heterogeneous nuclear ribonucleoprotein U OS=Rattus norvegicus OX=10116 GN=Hnrnpu PE=1 SV=1;sp|Q00839|HNRPU_HUMAN Heterogeneous nuclear ribonucleoprotein U OS=Homo sapiens OX=9606 GN=HNRNPU PE=1 SV=6	2	16	16	16	23.3	23.3	23.3	87.731	798	174.86	356420000	78959000	19896000	44596000	44104000	25369000	18320000	64307000	15566000	45300000
RAT	P21575	Dynamin-1	Dnm1	sp|P21575|DYN1_RAT Dynamin-1 OS=Rattus norvegicus OX=10116 GN=Dnm1 PE=1 SV=2	2	22	22	2	33.7	33.7	4.2	97.294	864	189.34	383800000	86319000	22636000	36481000	69308000	21640000	19362000	68199000	13299000	46559000
RAT	P68035;P68032;P63269;P63267;P68136;P68133;P62738;P62736	Actin, alpha cardiac muscle 1;Actin, gamma-enteric smooth muscle;Actin, alpha skeletal muscle;Actin, aortic smooth muscle	Actc1;ACTC1;Actg2;ACTG2;Acta1;ACTA1;Acta2;ACTA2	sp|P68035|ACTC_RAT Actin, alpha cardiac muscle 1 OS=Rattus norvegicus OX=10116 GN=Actc1 PE=2 SV=1;sp|P68032|ACTC_HUMAN Actin, alpha cardiac muscle 1 OS=Homo sapiens OX=9606 GN=ACTC1 PE=1 SV=1;sp|P63269|ACTH_RAT Actin, gamma-enteric smooth muscle OS=Rattus	8	14	1	1	37.9	4.2	4.2	42.019	377	4.9143	393830000	25342000	48153000	48595000	55914000	34099000	94654000	24286000	8570600	54212000
RAT	P63045;P63027	Vesicle-associated membrane protein 2	Vamp2;VAMP2	sp|P63045|VAMP2_RAT Vesicle-associated membrane protein 2 OS=Rattus norvegicus OX=10116 GN=Vamp2 PE=1 SV=2;sp|P63027|VAMP2_HUMAN Vesicle-associated membrane protein 2 OS=Homo sapiens OX=9606 GN=VAMP2 PE=1 SV=3	2	4	4	1	34.5	34.5	13.8	12.691	116	189.53	398520000	61904000	19673000	70868000	49227000	31353000	30536000	54014000	23769000	57172000
RAT	P63039;P10809	60 kDa heat shock protein, mitochondrial	Hspd1;HSPD1	sp|P63039|CH60_RAT 60 kDa heat shock protein, mitochondrial OS=Rattus norvegicus OX=10116 GN=Hspd1 PE=1 SV=1;sp|P10809|CH60_HUMAN 60 kDa heat shock protein, mitochondrial OS=Homo sapiens OX=9606 GN=HSPD1 PE=1 SV=2	2	18	18	18	41.9	41.9	41.9	60.955	573	176.18	400270000	80511000	35040000	60701000	69262000	41074000	18551000	47789000	21769000	25572000
RAT	P84079;P84077;P61206;P61204;P84082;P84085;P84083	ADP-ribosylation factor 1;ADP-ribosylation factor 3;ADP-ribosylation factor 2;ADP-ribosylation factor 5	Arf1;ARF1;Arf3;ARF3;Arf2;ARF5;Arf5	sp|P84079|ARF1_RAT ADP-ribosylation factor 1 OS=Rattus norvegicus OX=10116 GN=Arf1 PE=1 SV=2;sp|P84077|ARF1_HUMAN ADP-ribosylation factor 1 OS=Homo sapiens OX=9606 GN=ARF1 PE=1 SV=2;sp|P61206|ARF3_RAT ADP-ribosylation factor 3 OS=Rattus norvegicus OX=10116	8	10	10	6	58.6	58.6	29.8	20.697	181	148.72	402270000	41441000	38999000	44123000	56753000	42557000	59788000	31652000	24047000	62912000
RAT	Q5PPM7	Rod outer segment membrane protein 1	Rom1	sp|Q5PPM7|ROM1_RAT Rod outer segment membrane protein 1 OS=Rattus norvegicus OX=10116 GN=Rom1 PE=2 SV=1	2	9	9	9	44.4	44.4	44.4	37.237	351	64.315	403400000	47695000	28006000	57284000	61727000	28208000	53137000	48732000	30963000	47648000
RAT	P62815;P21281	V-type proton ATPase subunit B, brain isoform	Atp6v1b2;ATP6V1B2	sp|P62815|VATB2_RAT V-type proton ATPase subunit B, brain isoform OS=Rattus norvegicus OX=10116 GN=Atp6v1b2 PE=1 SV=1;sp|P21281|VATB2_HUMAN V-type proton ATPase subunit B, brain isoform OS=Homo sapiens OX=9606 GN=ATP6V1B2 PE=1 SV=3	3	18	18	18	46.6	46.6	46.6	56.55	511	167.1	407550000	57138000	37286000	28828000	70974000	52435000	37143000	63480000	27277000	32994000
RAT	P61983;P61981	14-3-3 protein gamma;14-3-3 protein gamma, N-terminally processed	Ywhag;YWHAG	sp|P61983|1433G_RAT 14-3-3 protein gamma OS=Rattus norvegicus OX=10116 GN=Ywhag PE=1 SV=2;sp|P61981|1433G_HUMAN 14-3-3 protein gamma OS=Homo sapiens OX=9606 GN=YWHAG PE=1 SV=2	2	13	9	8	61.1	51.4	47.4	28.302	247	274	414780000	43384000	40789000	59567000	60022000	40087000	62459000	40748000	14714000	53009000
RAT	D3ZLZ7;P20839	Inosine-5-monophosphate dehydrogenase 1	Impdh1;IMPDH1	sp|D3ZLZ7|IMDH1_RAT Inosine-5-monophosphate dehydrogenase 1 OS=Rattus norvegicus OX=10116 GN=Impdh1 PE=3 SV=1;sp|P20839|IMDH1_HUMAN Inosine-5-monophosphate dehydrogenase 1 OS=Homo sapiens OX=9606 GN=IMPDH1 PE=1 SV=2	4	14	14	14	32.9	32.9	32.9	55.292	514	85.844	417500000	68807000	27734000	79452000	62326000	47019000	35503000	31215000	14196000	51250000
RAT	Q06647	ATP synthase subunit O, mitochondrial	Atp5o	sp|Q06647|ATPO_RAT ATP synthase subunit O, mitochondrial OS=Rattus norvegicus OX=10116 GN=Atp5po PE=1 SV=1	2	9	9	9	58.2	58.2	58.2	23.397	213	89.481	422320000	67901000	24512000	58132000	74207000	30544000	39159000	59227000	23888000	44744000
RAT	Q5XIM7;Q15046	Lysine--tRNA ligase	Kars;KARS	sp|Q5XIM7|SYK_RAT Lysine--tRNA ligase OS=Rattus norvegicus OX=10116 GN=Kars PE=1 SV=1;sp|Q15046|SYK_HUMAN Lysine--tRNA ligase OS=Homo sapiens OX=9606 GN=KARS PE=1 SV=3	2	2	2	2	4	4	4	71.622	626	3.9679	425260000	415610	2207400	99718000	138820000	0	0	351790	0	183750000
RAT	Q4QQS8	Nuclear pore complex protein Nup85	Nup85	sp|Q4QQS8|NUP85_RAT Nuclear pore complex protein Nup85 OS=Rattus norvegicus OX=10116 GN=Nup85 PE=2 SV=1	1	1	1	1	1.2	1.2	1.2	74.881	656	2.5853	434070000	0	27506000	107600000	95123000	32956000	46162000	93241000	5003700	26476000
RAT	P34058;P08238	Heat shock protein HSP 90-beta	Hsp90ab1;HSP90AB1	sp|P34058|HS90B_RAT Heat shock protein HSP 90-beta OS=Rattus norvegicus OX=10116 GN=Hsp90ab1 PE=1 SV=4;sp|P08238|HS90B_HUMAN Heat shock protein HSP 90-beta OS=Homo sapiens OX=9606 GN=HSP90AB1 PE=1 SV=4	4	35	20	16	43.2	25.3	21	83.28	724	185.19	458250000	87810000	31800000	51694000	84785000	36802000	38918000	68970000	17118000	40352000
RAT	Q5XIE0;Q9BTT0	Acidic leucine-rich nuclear phosphoprotein 32 family member E	Anp32e;ANP32E	sp|Q5XIE0|AN32E_RAT Acidic leucine-rich nuclear phosphoprotein 32 family member E OS=Rattus norvegicus OX=10116 GN=Anp32e PE=2 SV=1;sp|Q9BTT0|AN32E_HUMAN Acidic leucine-rich nuclear phosphoprotein 32 family member E OS=Homo sapiens OX=9606 GN=ANP32E PE=1 S	2	7	7	7	30.6	30.6	30.6	29.418	258	273.58	458430000	40262000	40384000	79219000	53136000	44529000	38188000	49130000	36933000	76648000
RAT	Q05962	ADP/ATP translocase 1	Slc25a4	sp|Q05962|ADT1_RAT ADP/ATP translocase 1 OS=Rattus norvegicus OX=10116 GN=Slc25a4 PE=1 SV=3	1	14	7	4	49.3	22.5	11.1	32.989	298	56.719	466060000	55675000	27231000	87808000	55121000	37003000	38108000	60271000	22911000	81931000
RAT	Q9EQS0	Transaldolase	Taldo1	sp|Q9EQS0|TALDO_RAT Transaldolase OS=Rattus norvegicus OX=10116 GN=Taldo1 PE=1 SV=2	1	14	14	6	38.9	38.9	15.4	37.46	337	35.236	486910000	6212800	49396000	77741000	40479000	59963000	69180000	67063000	30956000	85916000
RAT	P30904	Macrophage migration inhibitory factor	Mif	sp|P30904|MIF_RAT Macrophage migration inhibitory factor OS=Rattus norvegicus OX=10116 GN=Mif PE=1 SV=4	2	6	6	6	77.4	77.4	77.4	12.477	115	98.965	496350000	69754000	51620000	103330000	55587000	28328000	57065000	38650000	25453000	66563000
RAT	Q63413;Q13838;O00148;Q5U216	Spliceosome RNA helicase Ddx39b;Spliceosome RNA helicase DDX39B;ATP-dependent RNA helicase DDX39A	Ddx39b;DDX39B;DDX39A;Ddx39a	sp|Q63413|DX39B_RAT Spliceosome RNA helicase Ddx39b OS=Rattus norvegicus OX=10116 GN=Ddx39b PE=2 SV=3;sp|Q13838|DX39B_HUMAN Spliceosome RNA helicase DDX39B OS=Homo sapiens OX=9606 GN=DDX39B PE=1 SV=1;sp|O00148|DX39A_HUMAN ATP-dependent RNA helicase DDX39A	4	10	10	10	28	28	28	49.035	428	90.626	501090000	45322000	27955000	75694000	75795000	59521000	47873000	71730000	34051000	63151000
RAT	P30835	ATP-dependent 6-phosphofructokinase, liver type	Pfkl	sp|P30835|PFKAL_RAT ATP-dependent 6-phosphofructokinase, liver type OS=Rattus norvegicus OX=10116 GN=Pfkl PE=1 SV=3	2	24	24	19	39	39	31.8	85.338	780	185.03	502600000	97054000	33445000	74266000	86116000	38520000	53043000	39688000	26681000	53792000
RAT	P45592;P23528	Cofilin-1	Cfl1;CFL1	sp|P45592|COF1_RAT Cofilin-1 OS=Rattus norvegicus OX=10116 GN=Cfl1 PE=1 SV=3;sp|P23528|COF1_HUMAN Cofilin-1 OS=Homo sapiens OX=9606 GN=CFL1 PE=1 SV=3	2	12	12	8	68.7	68.7	47.6	18.532	166	142.56	528420000	78553000	39770000	54755000	81338000	47099000	62997000	62492000	33629000	67786000
RAT	P21707;P21579	Synaptotagmin-1	Syt1;SYT1	sp|P21707|SYT1_RAT Synaptotagmin-1 OS=Rattus norvegicus OX=10116 GN=Syt1 PE=1 SV=3;sp|P21579|SYT1_HUMAN Synaptotagmin-1 OS=Homo sapiens OX=9606 GN=SYT1 PE=1 SV=1	6	14	14	14	35.4	35.4	35.4	47.398	421	129.86	554920000	81910000	41387000	129880000	89603000	44521000	31377000	62015000	22121000	52106000
RAT	Q63716	Peroxiredoxin-1	Prdx1	sp|Q63716|PRDX1_RAT Peroxiredoxin-1 OS=Rattus norvegicus OX=10116 GN=Prdx1 PE=1 SV=1	1	12	12	4	68.8	68.8	31.2	22.109	199	51.28	567070000	62587000	40105000	99247000	76570000	55125000	75476000	58027000	29605000	70323000
RAT	P06685	Sodium/potassium-transporting ATPase subunit alpha-1	Atp1a1	sp|P06685|AT1A1_RAT Sodium/potassium-transporting ATPase subunit alpha-1 OS=Rattus norvegicus OX=10116 GN=Atp1a1 PE=1 SV=1	1	27	12	4	32.6	15.2	5.3	113.05	1023	108.53	581420000	77416000	57656000	95318000	77969000	47142000	43586000	70788000	35800000	75742000
RAT	P07632	Superoxide dismutase [Cu-Zn]	Sod1	sp|P07632|SODC_RAT Superoxide dismutase [Cu-Zn] OS=Rattus norvegicus OX=10116 GN=Sod1 PE=1 SV=2	1	6	6	6	39	39	39	15.911	154	31.271	597360000	71729000	64448000	112980000	57473000	56995000	57112000	58132000	34714000	83774000
RAT	P27605;P00492	Hypoxanthine-guanine phosphoribosyltransferase	Hprt1;HPRT1	sp|P27605|HPRT_RAT Hypoxanthine-guanine phosphoribosyltransferase OS=Rattus norvegicus OX=10116 GN=Hprt1 PE=1 SV=1;sp|P00492|HPRT_HUMAN Hypoxanthine-guanine phosphoribosyltransferase OS=Homo sapiens OX=9606 GN=HPRT1 PE=1 SV=2	3	11	11	11	68.8	68.8	68.8	24.477	218	82.702	635110000	59436000	46745000	93035000	94325000	55222000	91581000	61570000	31850000	101350000
RAT	Q6P7Q4;Q04760	Lactoylglutathione lyase	Glo1;GLO1	sp|Q6P7Q4|LGUL_RAT Lactoylglutathione lyase OS=Rattus norvegicus OX=10116 GN=Glo1 PE=1 SV=3;sp|Q04760|LGUL_HUMAN Lactoylglutathione lyase OS=Homo sapiens OX=9606 GN=GLO1 PE=1 SV=4	2	12	12	12	56	56	56	20.819	184	93.619	639100000	53084000	48463000	100830000	89813000	60957000	79406000	57146000	27715000	121690000
RAT	Q6AXU4	E3 ubiquitin-protein ligase RNF181	Rnf181	sp|Q6AXU4|RN181_RAT E3 ubiquitin-protein ligase RNF181 OS=Rattus norvegicus OX=10116 GN=Rnf181 PE=1 SV=1	1	1	1	1	4.8	4.8	4.8	19.288	165	2.2267	649560000	187380000	63993000	122060000	11868000	10068000	61532000	63001000	60531000	69123000
RAT	P49911	Acidic leucine-rich nuclear phosphoprotein 32 family member A	Anp32a	sp|P49911|AN32A_RAT Acidic leucine-rich nuclear phosphoprotein 32 family member A OS=Rattus norvegicus OX=10116 GN=Anp32a PE=2 SV=1	2	9	9	6	41.7	41.7	34.4	28.564	247	131.43	662130000	79817000	52883000	117040000	83278000	60442000	44070000	86380000	51184000	87037000
RAT	Q5U300;P22314	Ubiquitin-like modifier-activating enzyme 1	Uba1;UBA1	sp|Q5U300|UBA1_RAT Ubiquitin-like modifier-activating enzyme 1 OS=Rattus norvegicus OX=10116 GN=Uba1 PE=1 SV=1;sp|P22314|UBA1_HUMAN Ubiquitin-like modifier-activating enzyme 1 OS=Homo sapiens OX=9606 GN=UBA1 PE=1 SV=3	2	28	28	28	40.9	40.9	40.9	117.79	1058	323.31	709040000	65236000	72235000	117300000	98545000	59295000	51645000	78357000	43483000	122950000
RAT	P61980;P61978	Heterogeneous nuclear ribonucleoprotein K	Hnrnpk;HNRNPK	sp|P61980|HNRPK_RAT Heterogeneous nuclear ribonucleoprotein K OS=Rattus norvegicus OX=10116 GN=Hnrnpk PE=1 SV=1;sp|P61978|HNRPK_HUMAN Heterogeneous nuclear ribonucleoprotein K OS=Homo sapiens OX=9606 GN=HNRNPK PE=1 SV=1	2	15	15	15	44.5	44.5	44.5	50.976	463	134.67	726550000	112110000	52574000	59621000	177600000	64931000	65159000	110440000	38381000	45738000
RAT	P47728;P22676	Calretinin	Calb2;CALB2	sp|P47728|CALB2_RAT Calretinin OS=Rattus norvegicus OX=10116 GN=Calb2 PE=1 SV=1;sp|P22676|CALB2_HUMAN Calretinin OS=Homo sapiens OX=9606 GN=CALB2 PE=2 SV=2	2	15	15	14	66.1	66.1	62	31.404	271	241.15	727370000	77669000	64620000	106050000	114750000	55557000	101280000	69970000	33430000	104040000
RAT	O88767	Protein deglycase DJ-1	Park7	sp|O88767|PARK7_RAT Protein/nucleic acid deglycase DJ-1 OS=Rattus norvegicus OX=10116 GN=Park7 PE=1 SV=1	2	13	13	13	77.2	77.2	77.2	19.974	189	104.76	796580000	92833000	54590000	119750000	125430000	60353000	92815000	80390000	36310000	134100000
RAT	Q9QYU4	Ketimine reductase mu-crystallin	Crym	sp|Q9QYU4|CRYM_RAT Ketimine reductase mu-crystallin OS=Rattus norvegicus OX=10116 GN=Crym PE=1 SV=1	2	13	13	13	57.8	57.8	57.8	33.554	313	151.86	824420000	73587000	48570000	114370000	98558000	115460000	131870000	60802000	49276000	131920000
RAT	Q9ER34;Q99798	Aconitate hydratase, mitochondrial	Aco2;ACO2	sp|Q9ER34|ACON_RAT Aconitate hydratase, mitochondrial OS=Rattus norvegicus OX=10116 GN=Aco2 PE=1 SV=2;sp|Q99798|ACON_HUMAN Aconitate hydratase, mitochondrial OS=Homo sapiens OX=9606 GN=ACO2 PE=1 SV=2	2	32	32	32	50.6	50.6	50.6	85.432	780	302.34	839430000	160200000	72900000	151110000	99520000	69281000	58513000	95252000	40812000	91840000
RAT	Q6P9V9;P68363	Tubulin alpha-1B chain	Tuba1b;TUBA1B	sp|Q6P9V9|TBA1B_RAT Tubulin alpha-1B chain OS=Rattus norvegicus OX=10116 GN=Tuba1b PE=1 SV=1;sp|P68363|TBA1B_HUMAN Tubulin alpha-1B chain OS=Homo sapiens OX=9606 GN=TUBA1B PE=1 SV=1	3	25	2	0	68.1	6	0	50.151	451	50.497	872040000	64541000	68566000	143390000	104660000	95316000	114850000	87819000	56355000	136550000
RAT	P38650	Cytoplasmic dynein 1 heavy chain 1	Dync1h1	sp|P38650|DYHC1_RAT Cytoplasmic dynein 1 heavy chain 1 OS=Rattus norvegicus OX=10116 GN=Dync1h1 PE=1 SV=1	1	164	164	16	43.3	43.3	4.6	532.25	4644	323.31	883940000	163060000	77845000	58820000	164990000	69602000	100070000	121800000	57389000	70358000
RAT	P50137	Transketolase	Tkt	sp|P50137|TKT_RAT Transketolase OS=Rattus norvegicus OX=10116 GN=Tkt PE=1 SV=1	2	25	25	25	48.6	48.6	48.6	67.643	623	249.69	886670000	172290000	51187000	128060000	121020000	51971000	80289000	154070000	38638000	89151000
RAT	P17438;P23942	Peripherin-2	Prph2;PRPH2	sp|P17438|PRPH2_RAT Peripherin-2 OS=Rattus norvegicus OX=10116 GN=Prph2 PE=2 SV=1;sp|P23942|PRPH2_HUMAN Peripherin-2 OS=Homo sapiens OX=9606 GN=PRPH2 PE=1 SV=1	2	11	11	11	36.7	36.7	36.7	39.267	346	108.54	908360000	87952000	63002000	130420000	129630000	50905000	83084000	134160000	103760000	125440000
RAT	P16086;Q13813	Spectrin alpha chain, non-erythrocytic 1	Sptan1;SPTAN1	sp|P16086|SPTN1_RAT Spectrin alpha chain, non-erythrocytic 1 OS=Rattus norvegicus OX=10116 GN=Sptan1 PE=1 SV=2;sp|Q13813|SPTN1_HUMAN Spectrin alpha chain, non-erythrocytic 1 OS=Homo sapiens OX=9606 GN=SPTAN1 PE=1 SV=3	2	100	100	100	51.1	51.1	51.1	284.63	2472	323.31	950060000	193060000	86213000	129960000	156360000	56588000	62352000	134180000	54213000	77139000
RAT	Q9Z2L0;P21796	Voltage-dependent anion-selective channel protein 1	Vdac1;VDAC1	sp|Q9Z2L0|VDAC1_RAT Voltage-dependent anion-selective channel protein 1 OS=Rattus norvegicus OX=10116 GN=Vdac1 PE=1 SV=4;sp|P21796|VDAC1_HUMAN Voltage-dependent anion-selective channel protein 1 OS=Homo sapiens OX=9606 GN=VDAC1 PE=1 SV=2	2	16	16	16	79.9	79.9	79.9	30.755	283	323.31	958580000	80471000	62627000	176220000	186470000	67196000	50439000	129570000	63995000	141600000
RAT	P63159;P09429;B2RPK0	High mobility group protein B1;Putative high mobility group protein B1-like 1	Hmgb1;HMGB1;HMGB1P1	sp|P63159|HMGB1_RAT High mobility group protein B1 OS=Rattus norvegicus OX=10116 GN=Hmgb1 PE=1 SV=2;sp|P09429|HMGB1_HUMAN High mobility group protein B1 OS=Homo sapiens OX=9606 GN=HMGB1 PE=1 SV=3;sp|B2RPK0|HGB1A_HUMAN Putative high mobility group protein B	4	10	10	9	43.7	43.7	38.1	24.893	215	86.905	960270000	101670000	58447000	195220000	116970000	77130000	98712000	122130000	32435000	157560000
RAT	P61765;P61764	Syntaxin-binding protein 1	Stxbp1;STXBP1	sp|P61765|STXB1_RAT Syntaxin-binding protein 1 OS=Rattus norvegicus OX=10116 GN=Stxbp1 PE=1 SV=1;sp|P61764|STXB1_HUMAN Syntaxin-binding protein 1 OS=Homo sapiens OX=9606 GN=STXBP1 PE=1 SV=1	2	28	28	28	63.3	63.3	63.3	67.568	594	303.2	1006500000	197010000	76781000	93288000	156330000	73176000	73828000	172420000	55831000	107850000
RAT	P0DMW1;P0DMW0	Heat shock 70 kDa protein 1B;Heat shock 70 kDa protein 1A	Hspa1a	sp|P0DMW1|HS71B_RAT Heat shock 70 kDa protein 1B OS=Rattus norvegicus OX=10116 GN=Hspa1b PE=2 SV=1;sp|P0DMW0|HS71A_RAT Heat shock 70 kDa protein 1A OS=Rattus norvegicus OX=10116 GN=Hspa1a PE=2 SV=1	2	29	24	6	58.3	50.1	19.5	70.184	641	211.29	1043600000	118180000	79217000	180120000	142620000	106900000	87388000	115690000	60080000	153370000
RAT	P02770	Serum albumin	Alb	sp|P02770|ALBU_RAT Serum albumin OS=Rattus norvegicus OX=10116 GN=Alb PE=1 SV=2	1	36	36	33	70.9	70.9	68.4	68.73	608	302.81	1063900000	42859000	107660000	239670000	129040000	86972000	194250000	98212000	47976000	117230000
RAT	P01946	Hemoglobin subunit alpha-1/2	Hba1	sp|P01946|HBA_RAT Hemoglobin subunit alpha-1/2 OS=Rattus norvegicus OX=10116 GN=Hba1 PE=1 SV=3	4	12	12	12	91.5	91.5	91.5	15.328	142	91.85	1095600000	284860000	57448000	140810000	132690000	33570000	61342000	223140000	39595000	122170000
RAT	P63102;P63104	14-3-3 protein zeta/delta	Ywhaz;YWHAZ	sp|P63102|1433Z_RAT 14-3-3 protein zeta/delta OS=Rattus norvegicus OX=10116 GN=Ywhaz PE=1 SV=1;sp|P63104|1433Z_HUMAN 14-3-3 protein zeta/delta OS=Homo sapiens OX=9606 GN=YWHAZ PE=1 SV=1	2	18	15	12	77.6	71.4	59.6	27.771	245	323.31	1095800000	125420000	95672000	162630000	156050000	94432000	146230000	125290000	33815000	156300000
RAT	P50398;P31150	Rab GDP dissociation inhibitor alpha	Gdi1;GDI1	sp|P50398|GDIA_RAT Rab GDP dissociation inhibitor alpha OS=Rattus norvegicus OX=10116 GN=Gdi1 PE=1 SV=1;sp|P31150|GDIA_HUMAN Rab GDP dissociation inhibitor alpha OS=Homo sapiens OX=9606 GN=GDI1 PE=1 SV=2	2	22	22	13	58.8	58.8	37.4	50.536	447	323.31	1114300000	110710000	118760000	206120000	170550000	144400000	108250000	94073000	67343000	94086000
RAT	P62630;Q5VTE0;P68104	Elongation factor 1-alpha 1;Putative elongation factor 1-alpha-like 3	Eef1a1;EEF1A1P5;EEF1A1	sp|P62630|EF1A1_RAT Elongation factor 1-alpha 1 OS=Rattus norvegicus OX=10116 GN=Eef1a1 PE=2 SV=1;sp|Q5VTE0|EF1A3_HUMAN Putative elongation factor 1-alpha-like 3 OS=Homo sapiens OX=9606 GN=EEF1A1P5 PE=5 SV=1;sp|P68104|EF1A1_HUMAN Elongation factor 1-alpha	3	13	13	5	37.4	37.4	15.4	50.113	462	65.174	1164500000	172150000	87547000	145310000	184220000	115420000	92512000	176320000	56424000	134580000
RAT	P04904	Glutathione S-transferase alpha-3	Gsta3	sp|P04904|GSTA3_RAT Glutathione S-transferase alpha-3 OS=Rattus norvegicus OX=10116 GN=Gsta3 PE=1 SV=3	9	14	14	13	72.9	72.9	69.2	25.319	221	119.47	1235600000	135500000	76575000	170570000	167120000	122650000	201550000	96769000	37815000	227100000
RAT	Q09073;P05141	ADP/ATP translocase 2;ADP/ATP translocase 2, N-terminally processed	Slc25a5;SLC25A5	sp|Q09073|ADT2_RAT ADP/ATP translocase 2 OS=Rattus norvegicus OX=10116 GN=Slc25a5 PE=1 SV=3;sp|P05141|ADT2_HUMAN ADP/ATP translocase 2 OS=Homo sapiens OX=9606 GN=SLC25A5 PE=1 SV=7	2	15	15	6	44.3	44.3	17.1	32.901	298	104.48	1264200000	159030000	59174000	241270000	192640000	84877000	87458000	189150000	58838000	191740000
RAT	P20942	Phosducin	Pdc	sp|P20942|PHOS_RAT Phosducin OS=Rattus norvegicus OX=10116 GN=Pdc PE=1 SV=1	4	12	12	12	61	61	61	28.129	246	308.85	1330200000	131320000	106100000	176050000	208430000	104150000	171440000	147510000	74869000	210310000
RAT	P10111	Peptidyl-prolyl cis-trans isomerase A;Peptidyl-prolyl cis-trans isomerase A, N-terminally processed	Ppia	sp|P10111|PPIA_RAT Peptidyl-prolyl cis-trans isomerase A OS=Rattus norvegicus OX=10116 GN=Ppia PE=1 SV=2	7	12	12	7	70.7	70.7	32.3	17.874	164	97.221	1354000000	193260000	129150000	172950000	155290000	132310000	173790000	121800000	77110000	198290000
RAT	P31000;P08670	Vimentin	Vim;VIM	sp|P31000|VIME_RAT Vimentin OS=Rattus norvegicus OX=10116 GN=Vim PE=1 SV=2;sp|P08670|VIME_HUMAN Vimentin OS=Homo sapiens OX=9606 GN=VIM PE=1 SV=4	10	24	24	21	60.9	60.9	55.8	53.732	466	240.51	1379200000	189660000	101690000	128910000	230570000	162680000	165580000	159910000	62387000	177780000
RAT	P69897;P07437	Tubulin beta-5 chain;Tubulin beta chain	Tubb5;TUBB	sp|P69897|TBB5_RAT Tubulin beta-5 chain OS=Rattus norvegicus OX=10116 GN=Tubb5 PE=1 SV=1;sp|P07437|TBB5_HUMAN Tubulin beta chain OS=Homo sapiens OX=9606 GN=TUBB PE=1 SV=2	3	24	5	5	70.7	16.2	16.2	49.67	444	148.75	1449100000	159710000	121080000	219720000	203550000	158760000	144040000	171850000	80471000	189930000
RAT	P35704	Peroxiredoxin-2	Prdx2	sp|P35704|PRDX2_RAT Peroxiredoxin-2 OS=Rattus norvegicus OX=10116 GN=Prdx2 PE=1 SV=3	2	10	10	9	65.2	65.2	59.6	21.783	198	80.261	1473900000	139580000	98092000	224010000	211660000	140880000	216820000	143090000	94024000	205770000
RAT	Q9QUL6;P46459	Vesicle-fusing ATPase	Nsf;NSF	sp|Q9QUL6|NSF_RAT Vesicle-fusing ATPase OS=Rattus norvegicus OX=10116 GN=Nsf PE=1 SV=1;sp|P46459|NSF_HUMAN Vesicle-fusing ATPase OS=Homo sapiens OX=9606 GN=NSF PE=1 SV=3	4	43	43	43	64.7	64.7	64.7	82.652	744	323.31	1490100000	322820000	101150000	251930000	191940000	90541000	100330000	171710000	69811000	189890000
RAT	P13596	Neural cell adhesion molecule 1	Ncam1	sp|P13596|NCAM1_RAT Neural cell adhesion molecule 1 OS=Rattus norvegicus OX=10116 GN=Ncam1 PE=1 SV=1	2	26	26	26	43.2	43.2	43.2	94.657	858	323.31	1637300000	163410000	168820000	302250000	224110000	124020000	180010000	123350000	105710000	245640000
RAT	P31044	Phosphatidylethanolamine-binding protein 1;Hippocampal cholinergic neurostimulating peptide	Pebp1	sp|P31044|PEBP1_RAT Phosphatidylethanolamine-binding protein 1 OS=Rattus norvegicus OX=10116 GN=Pebp1 PE=1 SV=3	2	14	14	14	89.8	89.8	89.8	20.801	187	164.69	1644400000	168850000	114960000	247890000	199400000	129730000	255300000	145560000	71694000	311000000
RAT	P00507	Aspartate aminotransferase, mitochondrial	Got2	sp|P00507|AATM_RAT Aspartate aminotransferase, mitochondrial OS=Rattus norvegicus OX=10116 GN=Got2 PE=1 SV=2	2	26	26	26	72.6	72.6	72.6	47.314	430	236.01	1776400000	189690000	140860000	320290000	280920000	143870000	135050000	261760000	82189000	221770000
RAT	O88989;P40925	Malate dehydrogenase, cytoplasmic	Mdh1;MDH1	sp|O88989|MDHC_RAT Malate dehydrogenase, cytoplasmic OS=Rattus norvegicus OX=10116 GN=Mdh1 PE=1 SV=3;sp|P40925|MDHC_HUMAN Malate dehydrogenase, cytoplasmic OS=Homo sapiens OX=9606 GN=MDH1 PE=1 SV=4	2	15	15	15	50.9	50.9	50.9	36.483	334	194.83	2073300000	274140000	155210000	284390000	284890000	152030000	235180000	311340000	126080000	250080000
RAT	P59215;P09471	Guanine nucleotide-binding protein G(o) subunit alpha	Gnao1;GNAO1	sp|P59215|GNAO_RAT Guanine nucleotide-binding protein G(o) subunit alpha OS=Rattus norvegicus OX=10116 GN=Gnao1 PE=1 SV=2;sp|P09471|GNAO_HUMAN Guanine nucleotide-binding protein G(o) subunit alpha OS=Homo sapiens OX=9606 GN=GNAO1 PE=1 SV=4	2	16	16	14	58.8	58.8	52.3	40.068	354	132.19	2095500000	275690000	197710000	332780000	262150000	167840000	208790000	270290000	129340000	250960000
RAT	P62260;P62258	14-3-3 protein epsilon	Ywhae;YWHAE	sp|P62260|1433E_RAT 14-3-3 protein epsilon OS=Rattus norvegicus OX=10116 GN=Ywhae PE=1 SV=1;sp|P62258|1433E_HUMAN 14-3-3 protein epsilon OS=Homo sapiens OX=9606 GN=YWHAE PE=1 SV=1	2	20	20	17	79.6	79.6	73.7	29.174	255	323.31	2132800000	166140000	175940000	303080000	319840000	243770000	275000000	285100000	83294000	280670000
RAT	P13221	Aspartate aminotransferase, cytoplasmic	Got1	sp|P13221|AATC_RAT Aspartate aminotransferase, cytoplasmic OS=Rattus norvegicus OX=10116 GN=Got1 PE=1 SV=3	2	19	19	19	70.7	70.7	70.7	46.428	413	323.31	2232600000	201120000	249190000	346070000	317880000	219190000	272610000	251240000	106040000	269300000
RAT	P09117	Fructose-bisphosphate aldolase C	Aldoc	sp|P09117|ALDOC_RAT Fructose-bisphosphate aldolase C OS=Rattus norvegicus OX=10116 GN=Aldoc PE=1 SV=3	1	25	20	8	85.1	73.6	35.5	39.283	363	323.31	2352000000	227580000	238030000	401590000	301210000	205470000	237430000	269750000	105150000	365840000
RAT	P47942;Q16555	Dihydropyrimidinase-related protein 2	Dpysl2;DPYSL2	sp|P47942|DPYL2_RAT Dihydropyrimidinase-related protein 2 OS=Rattus norvegicus OX=10116 GN=Dpysl2 PE=1 SV=1;sp|Q16555|DPYL2_HUMAN Dihydropyrimidinase-related protein 2 OS=Homo sapiens OX=9606 GN=DPYSL2 PE=1 SV=1	2	25	25	21	68.4	68.4	58.6	62.277	572	323.31	2379000000	392780000	166310000	348940000	404770000	179540000	184690000	332090000	96779000	273070000
RAT	P02091	Hemoglobin subunit beta-1	Hbb	sp|P02091|HBB1_RAT Hemoglobin subunit beta-1 OS=Rattus norvegicus OX=10116 GN=Hbb PE=1 SV=3	6	13	13	3	89.8	89.8	27.9	15.979	147	174.44	2697600000	465680000	194040000	405320000	310380000	173550000	266490000	320110000	102320000	459750000
RAT	Q6P6V0	Glucose-6-phosphate isomerase	Gpi	sp|Q6P6V0|G6PI_RAT Glucose-6-phosphate isomerase OS=Rattus norvegicus OX=10116 GN=Gpi PE=1 SV=1	1	30	30	18	65.8	65.8	41.2	62.826	558	323.31	2720000000	274850000	279720000	496570000	427800000	340920000	245030000	242950000	169780000	242360000
RAT	P07323	Gamma-enolase	Eno2	sp|P07323|ENOG_RAT Gamma-enolase OS=Rattus norvegicus OX=10116 GN=Eno2 PE=1 SV=2	1	20	17	5	69.4	56.7	15.7	47.14	434	323.31	2766100000	241420000	227470000	469290000	385880000	252160000	312200000	337290000	194030000	346350000
RAT	P25113;P18669	Phosphoglycerate mutase 1	Pgam1;PGAM1	sp|P25113|PGAM1_RAT Phosphoglycerate mutase 1 OS=Rattus norvegicus OX=10116 GN=Pgam1 PE=1 SV=4;sp|P18669|PGAM1_HUMAN Phosphoglycerate mutase 1 OS=Homo sapiens OX=9606 GN=PGAM1 PE=1 SV=2	4	17	17	13	83.5	83.5	70.9	28.832	254	246.46	2911500000	277240000	250530000	383950000	422440000	235980000	513610000	315330000	118050000	394390000
RAT	P04636	Malate dehydrogenase, mitochondrial	Mdh2	sp|P04636|MDHM_RAT Malate dehydrogenase, mitochondrial OS=Rattus norvegicus OX=10116 GN=Mdh2 PE=1 SV=2	1	19	19	6	67.8	67.8	23.7	35.683	338	240.77	3034100000	270090000	244140000	549470000	361620000	267600000	455010000	271480000	219710000	395020000
RAT	P15999;P25705	ATP synthase subunit alpha, mitochondrial	Atp5a1;ATP5A1	sp|P15999|ATPA_RAT ATP synthase subunit alpha, mitochondrial OS=Rattus norvegicus OX=10116 GN=Atp5f1a PE=1 SV=2;sp|P25705|ATPA_HUMAN ATP synthase subunit alpha, mitochondrial OS=Homo sapiens OX=9606 GN=ATP5F1A PE=1 SV=1	2	28	28	28	57.9	57.9	57.9	59.753	553	323.31	3142700000	413060000	247500000	541980000	585940000	283780000	178930000	420410000	144420000	326640000
RAT	P27139	Carbonic anhydrase 2	Ca2	sp|P27139|CAH2_RAT Carbonic anhydrase 2 OS=Rattus norvegicus OX=10116 GN=Ca2 PE=1 SV=2	2	17	17	17	75	75	75	29.113	260	168.42	3335100000	369850000	282720000	436070000	483020000	387570000	483230000	316400000	107390000	468840000
RAT	P82995	Heat shock protein HSP 90-alpha	Hsp90aa1	sp|P82995|HS90A_RAT Heat shock protein HSP 90-alpha OS=Rattus norvegicus OX=10116 GN=Hsp90aa1 PE=1 SV=3	1	40	40	2	50.1	50.1	3.1	84.814	733	323.31	3499000000	597250000	277240000	523060000	538910000	316350000	317720000	466650000	172660000	289200000
RAT	P11442;Q00610	Clathrin heavy chain 1	Cltc;CLTC	sp|P11442|CLH1_RAT Clathrin heavy chain 1 OS=Rattus norvegicus OX=10116 GN=Cltc PE=1 SV=3;sp|Q00610|CLH1_HUMAN Clathrin heavy chain 1 OS=Homo sapiens OX=9606 GN=CLTC PE=1 SV=5	2	87	87	70	64.8	64.8	54.7	191.6	1675	323.31	3541500000	444400000	345130000	319910000	664410000	283950000	512550000	327500000	272770000	370870000
RAT	P10719;P06576	ATP synthase subunit beta, mitochondrial	Atp5b;ATP5B	sp|P10719|ATPB_RAT ATP synthase subunit beta, mitochondrial OS=Rattus norvegicus OX=10116 GN=Atp5f1b PE=1 SV=2;sp|P06576|ATPB_HUMAN ATP synthase subunit beta, mitochondrial OS=Homo sapiens OX=9606 GN=ATP5F1B PE=1 SV=3	2	25	25	25	70.7	70.7	70.7	56.353	529	323.31	3877800000	327340000	356530000	723590000	593940000	466200000	395200000	384850000	183850000	446310000
RAT	P51489	Rhodopsin	Rho	sp|P51489|OPSD_RAT Rhodopsin OS=Rattus norvegicus OX=10116 GN=Rho PE=2 SV=1	1	6	6	3	27	27	17	39.041	348	135.08	4025900000	149650000	343800000	512870000	663520000	278360000	812750000	217790000	465690000	581480000
RAT	P48500;P60174	Triosephosphate isomerase	Tpi1;TPI1	sp|P48500|TPIS_RAT Triosephosphate isomerase OS=Rattus norvegicus OX=10116 GN=Tpi1 PE=1 SV=2;sp|P60174|TPIS_HUMAN Triosephosphate isomerase OS=Homo sapiens OX=9606 GN=TPI1 PE=1 SV=3	2	18	18	18	88.8	88.8	88.8	26.849	249	260.39	4216900000	426800000	269130000	683610000	597300000	334870000	535870000	474000000	187980000	707290000
RAT	P05065;P04075	Fructose-bisphosphate aldolase A	Aldoa;ALDOA	sp|P05065|ALDOA_RAT Fructose-bisphosphate aldolase A OS=Rattus norvegicus OX=10116 GN=Aldoa PE=1 SV=2;sp|P04075|ALDOA_HUMAN Fructose-bisphosphate aldolase A OS=Homo sapiens OX=9606 GN=ALDOA PE=1 SV=2	4	26	26	21	87.1	87.1	75.5	39.351	364	323.31	4445900000	382960000	447340000	730550000	752350000	432510000	538890000	472160000	204350000	484750000
RAT	P06687;P13637	Sodium/potassium-transporting ATPase subunit alpha-3	Atp1a3;ATP1A3	sp|P06687|AT1A3_RAT Sodium/potassium-transporting ATPase subunit alpha-3 OS=Rattus norvegicus OX=10116 GN=Atp1a3 PE=1 SV=2;sp|P13637|AT1A3_HUMAN Sodium/potassium-transporting ATPase subunit alpha-3 OS=Homo sapiens OX=9606 GN=ATP1A3 PE=1 SV=3	6	44	44	25	49.2	49.2	27.8	111.69	1013	323.31	4488400000	502830000	406730000	748870000	653910000	339690000	449170000	500220000	240920000	646110000
RAT	P07335;P12277	Creatine kinase B-type	Ckb;CKB	sp|P07335|KCRB_RAT Creatine kinase B-type OS=Rattus norvegicus OX=10116 GN=Ckb PE=1 SV=2;sp|P12277|KCRB_HUMAN Creatine kinase B-type OS=Homo sapiens OX=9606 GN=CKB PE=1 SV=1	4	22	22	22	82.2	82.2	82.2	42.725	381	323.31	4990200000	504970000	565540000	600890000	733550000	471260000	765070000	463740000	235150000	650080000
RAT	P63018;P11142	Heat shock cognate 71 kDa protein	Hspa8;HSPA8	sp|P63018|HSP7C_RAT Heat shock cognate 71 kDa protein OS=Rattus norvegicus OX=10116 GN=Hspa8 PE=1 SV=1;sp|P11142|HSP7C_HUMAN Heat shock cognate 71 kDa protein OS=Homo sapiens OX=9606 GN=HSPA8 PE=1 SV=1	2	39	39	23	68.3	68.3	42.7	70.87	646	323.31	4991400000	471760000	398410000	1021400000	724600000	471270000	349290000	527790000	305440000	721460000
RAT	P16617;P00558	Phosphoglycerate kinase 1	Pgk1;PGK1	sp|P16617|PGK1_RAT Phosphoglycerate kinase 1 OS=Rattus norvegicus OX=10116 GN=Pgk1 PE=1 SV=2;sp|P00558|PGK1_HUMAN Phosphoglycerate kinase 1 OS=Homo sapiens OX=9606 GN=PGK1 PE=1 SV=3	3	32	32	32	81.3	81.3	81.3	44.538	417	323.31	5161400000	616740000	461390000	689790000	760200000	450150000	525340000	781020000	354930000	521840000
RAT	P09606	Glutamine synthetase	Glul	sp|P09606|GLNA_RAT Glutamine synthetase OS=Rattus norvegicus OX=10116 GN=Glul PE=1 SV=3	2	25	25	25	62.2	62.2	62.2	42.267	373	323.31	5840600000	589590000	587530000	1153300000	708150000	479050000	646440000	598510000	292800000	785310000
RAT	P11980	Pyruvate kinase PKM	Pkm	sp|P11980|KPYM_RAT Pyruvate kinase PKM OS=Rattus norvegicus OX=10116 GN=Pkm PE=1 SV=3	2	43	43	14	80.4	80.4	30.3	57.817	531	323.31	9122000000	1110700000	833130000	1714400000	1499100000	999770000	867180000	841810000	534800000	721070000
RAT	P04642	L-lactate dehydrogenase A chain	Ldha	sp|P04642|LDHA_RAT L-lactate dehydrogenase A chain OS=Rattus norvegicus OX=10116 GN=Ldha PE=1 SV=1	5	30	30	28	84.9	84.9	78.6	36.45	332	323.31	11037000000	1246500000	852400000	1526200000	1369700000	1010000000	1585500000	1166700000	757490000	1522100000
RAT	P15887	S-arrestin	Sag	sp|P15887|ARRS_RAT S-arrestin OS=Rattus norvegicus OX=10116 GN=Sag PE=1 SV=1	2	31	31	30	86.1	86.1	86.1	44.949	403	323.31	16833000000	1184100000	1387300000	2261400000	2750600000	2171900000	2608300000	1270700000	1505900000	1692600000
RAT	P04764	Alpha-enolase	Eno1	sp|P04764|ENOA_RAT Alpha-enolase OS=Rattus norvegicus OX=10116 GN=Eno1 PE=1 SV=4	1	28	28	15	75.6	75.6	42.6	47.127	434	323.31	20322000000	2029800000	1686100000	3548900000	2536500000	2353600000	2188100000	2371400000	1407800000	2200100000
RAT	P04797	Glyceraldehyde-3-phosphate dehydrogenase	Gapdh	sp|P04797|G3P_RAT Glyceraldehyde-3-phosphate dehydrogenase OS=Rattus norvegicus OX=10116 GN=Gapdh PE=1 SV=3	4	24	24	24	82	82	82	35.828	333	323.31	20387000000	1773900000	1850600000	2694300000	2675700000	1940000000	3429400000	2103600000	1331000000	2588400000
