# Supplementary material for: Proteomics Reveals the Potential Protective Mechanism of Hydrogen Sulfide on Retinal Ganglion Cells in an Ischemia/Reperfusion Injury Animal Model
Source: Pharmaceuticals (Basel). 2020 Aug 27;13(9):213. doi: 10.3390/ph13090213 (PMC7557839; doi:10.3390/ph13090213)
Supplement: Supplementary file 1 [file pharmaceuticals-13-00213-s001.zip › pharmaceuticals-897815-sup/#Supplementary data/Supplementary data_2_Differentially expressed proteins.xlsx]

## Sheet: Tabelle3
T: Majority protein IDs	T: Protein names	T: Gene names	T: Database	Intensity SHAM_1	Intensity SHAM_2	Intensity SHAM_3	Intensity I/R_1	Intensity I/R_2	Intensity I/R_3	Intensity H2S_1	Intensity H2S_2	Intensity H2S_3	N: Student's T-test p-value I/R_SHAM	N: Student's T-test Difference I/R_SHAM	N: Student's T-test Test statistic I/R_SHAM	N: Student's T-test p-value H2S_I/R	N: Student's T-test Difference H2S_I/R	N: Student's T-test Test statistic H2S_I/R	N: Student's T-test p-value H2S_SHAM	N: Student's T-test Difference H2S_SHAM	N: Student's T-test Test statistic H2S_SHAM
Q7Z5P9	Mucin-19	MUC19	HUMAN	28.0526	28.1648	28.5282	24.6206	23.783	25.15	24.1538	23.9272	24.5839	0.000912437	-3.73068	DOWN				7.41665e-05	-4.02689	DOWN
Q63362	NADH dehydrogenase [ubiquinone] 1 alpha subcomplex subunit 5	Ndufa5	RAT	20.1198	18.2362	19.4639	20.1978	18.2472	18.0354	17.6272	16.4445	17.815							0.0473985	-1.97772	DOWN
P62308	Small nuclear ribonucleoprotein G	SNRPG	HUMAN	21.0819	20.4111	21.6973	21.1467	19.5647	20.0493	19.5139	18.7746	19.3125							0.0125193	-1.86309	DOWN
P04264	Keratin, type II cytoskeletal 1	KRT1	HUMAN	28.8796	27.6742	27.3681	27.5095	26.6902	26.8457	26.6897	26.2017	25.5191							0.0326712	-1.83714	DOWN
P62859	40S ribosomal protein S28	Rps28	RAT	20.9915	19.9746	21.062	20.1893	18.848	20.1168	19.8525	18.3039	18.524							0.0406697	-1.78257	DOWN
Q6ZTR5	Uncharacterized protein CXorf22	CXorf22	HUMAN	22.6248	21.8241	21.5727	21.6454	20.3005	21.2329	21.2194	20.3456	20.8616							0.0419458	-1.19836	DOWN
Q9JLZ1	Glutaredoxin-3	Glrx3	RAT	19.3465	19.343	18.9912	19.7205	18.8942	19.7177	20.7013	20.3868	20.4698				0.0208438	1.07513	UP	0.0010183	1.2924	UP
P26453	Basigin	Bsg	RAT	NaN	20.5443	21.0926	23.2338	22.4533	22.5396	22.5103	22.2768	22.603	0.0147441	1.92379	UP				0.00633477	1.6449	UP
P36871	Phosphoglucomutase-1	PGM1	HUMAN	NaN	NaN	NaN	21.7066	20.5466	20.1551	20.9071	19.7052	19.6548	1	NaN	Exclusively in I/R				1	NaN	Exclusively in H2S
P19527	Neurofilament light polypeptide	Nefl	RAT	NaN	NaN	NaN	20.2286	18.4881	19.0361	18.575	18.2153	18.9781	1	NaN	Exclusively in I/R				1	NaN	Exclusively in H2S
P10155	60 kDa SS-A/Ro ribonucleoprotein	TROVE2	HUMAN	NaN	NaN	NaN	21.4081	20.2534	18.4436	19.279	18.1486	18.6583	1	NaN	Exclusively in I/R				1	NaN	Exclusively in H2S
P17844	Probable ATP-dependent RNA helicase DDX5	DDX5	HUMAN	NaN	NaN	NaN	NaN	20.4188	NaN	20.1636	18.9438	19.6747							1	NaN	Exclusively in H2S
P62628	Dynein light chain roadblock-type 1	Dynlrb1	RAT	NaN	NaN	NaN	NaN	NaN	19.11	18.556	17.659	19.2275							1	NaN	Exclusively in H2S
P48037	Annexin A6	Anxa6	RAT	18.5515	17.8179	18.7634	19.4674	NaN	NaN	NaN	NaN	NaN				1	NaN	0	1	NaN	Exclusively in SHAM
Q9QWN8	Spectrin beta chain, non-erythrocytic 2	Sptbn2	RAT	18.0744	17.5999	17.9101	NaN	NaN	18.3327	NaN	NaN	NaN				1	NaN		1	NaN	Exclusively in SHAM
Q6DGG1	Alpha/beta hydrolase domain-containing protein 14B	Abhd14b	RAT	22.3021	21.7345	22.26	22.7382	22.4782	22.9433	21.5222	20.9609	19.1902				0.0390913	-2.1621	DOWN
Q63524	Transmembrane emp24 domain-containing protein 2	Tmed2	RAT	NaN	17.8843	17.791	19.4885	18.7089	19.225	16.1786	16.9771	18.2605	0.0220503	1.30317	UP	0.0366154	-2.00207	DOWN
Q62745	CD81 antigen	Cd81	RAT	NaN	NaN	18.7784	19.433	19.6356	19.8757	18.5545	17.2366	NaN				0.0430314	-1.75249	DOWN
Q499T7	Cilia- and flagella-associated protein 20	Cfap20	RAT	NaN	NaN	17.1475	18.804	17.8777	18.3185	16.7569	16.0613	17.2893				0.0214811	-1.63087	DOWN
P34067	Proteasome subunit beta type-4	Psmb4	RAT	21.1243	19.7745	21.789	22.1456	21.7144	22.5799	21.1448	20.4018	20.4535				0.01289	-1.47994	DOWN
Q8IUR0	Trafficking protein particle complex subunit 5	TRAPPC5	HUMAN	NaN	17.2838	17.0079	18.7318	18.3305	18.8598	17.0374	16.6862	17.768	0.00740552	1.49482	UP	0.0143207	-1.47681	DOWN
Q6P6R2	Dihydrolipoyl dehydrogenase, mitochondrial	Dld	RAT	22.8597	22.6129	23.8553	24.1538	23.4178	23.99	23.0107	22.4585	22.1381				0.0176652	-1.3181	DOWN
P14942	Glutathione S-transferase alpha-4	Gsta4	RAT	NaN	20.142	21.912	21.2324	20.3468	20.5834	19.5672	19.3629	19.6232				0.0121145	-1.20312	DOWN
Q63622	Disks large homolog 2	Dlg2	RAT	20.3286	20.5153	21.6505	21.5545	21.2221	21.4117	20.4536	19.8962	20.3941				0.00466674	-1.14812	DOWN
Q8CFN2	Cell division control protein 42 homolog	Cdc42	RAT	21.0947	21.0634	22.5421	22.9055	22.0318	22.6675	21.8666	20.9118	21.5178				0.0446501	-1.10286	DOWN
G3V9R8	Heterogeneous nuclear ribonucleoprotein C	Hnrnpc	RAT	24.1204	23.604	24.1682	24.4178	24.0455	24.4674	23.3562	22.6581	23.7165				0.0343236	-1.06663	DOWN
P70645	Bleomycin hydrolase	Blmh	RAT	21.1749	21.251	NaN	22.115	21.8769	22.5053	21.6265	20.7833	21.0529	0.0279986	0.952792	UP	0.030634	-1.01146	DOWN
P15887	S-arrestin	Sag	RAT	30.1411	30.3696	31.0746	31.3571	31.0163	31.2805	30.243	30.488	30.6566				0.00883474	-0.755441	DOWN
P50398	Rab GDP dissociation inhibitor alpha	Gdi1	RAT	26.7222	26.8235	27.6189	27.3456	27.1055	26.6898	26.4873	26.005	26.4875				0.0449975	-0.720376	DOWN
P11167	Solute carrier family 2, facilitated glucose transporter member 1	Slc2a1	RAT	21.7159	21.4405	22.2873	19.9836	19.6504	17.4944	21.8507	21.4461	21.9418	0.0276784	-2.77179	DOWN	0.0272523	2.70342	UP
Q64560	Tripeptidyl-peptidase 2	Tpp2	RAT	NaN	NaN	NaN	18.9111	17.6204	19.8413	NaN	NaN	NaN	1	NaN	Exclusively in I/R	1	NaN	Exclusively in I/R
Q96CW1	AP-2 complex subunit mu	AP2M1	HUMAN	NaN	NaN	NaN	20.5546	19.5495	19.6194	NaN	NaN	NaN	1	NaN	Exclusively in I/R	1	NaN	Exclusively in I/R
Q9UNM6	26S proteasome non-ATPase regulatory subunit 13	PSMD13	HUMAN	NaN	NaN	NaN	21.0779	19.7888	19.4738	NaN	NaN	NaN	1	NaN	Exclusively in I/R	1	NaN	Exclusively in I/R
Q9ERH3	WD repeat-containing protein 7	Wdr7	RAT	18.8374	17.288	15.3189	NaN	NaN	NaN	17.0747	NaN	NaN	1	NaN	Exclusively in SHAM	1	NaN
Q3ZCM7	Tubulin beta-8 chain	TUBB8	HUMAN	22.4042	20.8796	21.093	NaN	NaN	NaN	22.9704	21.4912	22.0174	1	NaN	Exclusively in SHAM	1	NaN	Exclusively in H2S
P34931	Heat shock 70 kDa protein 1-like	HSPA1L	HUMAN	20.9043	19.8015	21.0238	NaN	NaN	NaN	NaN	19.6669	20.5409	1	NaN	Exclusively in SHAM	1	NaN
Q8IX01	SURP and G-patch domain-containing protein 2	SUGP2	HUMAN	21.6317	19.048	20.2205	NaN	NaN	NaN	22.2222	18.6127	20.5137	1	NaN	Exclusively in SHAM	1	NaN	Exclusively in H2S
P50503	Hsc70-interacting protein	St13	RAT	21.0438	NaN	NaN	NaN	NaN	NaN	22.922	18.4689	20.4619	1	NaN	Exclusively in SHAM	1	NaN	Exclusively in H2S
Q62927	cGMP-gated cation channel alpha-1	Cnga1	RAT	NaN	19.0467	19.4371	NaN	NaN	NaN	17.9411	19.8581	19.9696	1	NaN	Exclusively in SHAM	1	NaN	Exclusively in H2S
Q5XID1	Anamorsin	Ciapin1	RAT	19.1742	19.241	15.687	NaN	NaN	NaN	19.8987	18.516	19.6706	1	NaN	Exclusively in SHAM	1	NaN	Exclusively in H2S
Q68FS2	COP9 signalosome complex subunit 4	Cops4	RAT	20.1129	16.4441	18.9179	NaN	NaN	NaN	17.8745	17.2353	19.338	1	NaN	Exclusively in SHAM	1	NaN	Exclusively in H2S
Q9NZR1	Tropomodulin-2	TMOD2	HUMAN	NaN	19.7273	17.4747	NaN	NaN	NaN	18.673	18.2989	19.1043	1	NaN	Exclusively in SHAM	1	NaN	Exclusively in H2S
Q9QZA2	Programmed cell death 6-interacting protein	Pdcd6ip	RAT	18.5277	18.4469	19.0608	NaN	NaN	NaN	17.8482	17.9602	18.7692	1	NaN	Exclusively in SHAM	1	NaN	Exclusively in H2S
P11506	Plasma membrane calcium-transporting ATPase 2	Atp2b2	RAT	18.8928	17.6226	18.5357	NaN	NaN	NaN	18.2978	NaN	18.7343	1	NaN	Exclusively in SHAM	1	NaN
P0DN76	Splicing factor U2AF 26 kDa subunit	U2AF1L4	HUMAN	NaN	16.9741	18.09	NaN	NaN	NaN	17.7392	16.9792	18.6482	1	NaN	Exclusively in SHAM	1	NaN	Exclusively in H2S
Q9Z244	GMP reductase 1	Gmpr	RAT	NaN	18.1121	17.4325	NaN	NaN	NaN	17.7287	17.0081	18.3373	1	NaN	Exclusively in SHAM	1	NaN	Exclusively in H2S
P56574	Isocitrate dehydrogenase [NADP], mitochondrial	Idh2	RAT	19.3366	17.459	17.7935	NaN	NaN	NaN	17.2731	NaN	17.8151	1	NaN	Exclusively in SHAM	1	NaN
P97612	Fatty-acid amide hydrolase 1	Faah	RAT	NaN	18.1003	17.9722	NaN	NaN	NaN	16.9581	17.9274	17.4509	1	NaN	Exclusively in SHAM	1	NaN	Exclusively in H2S
Q63598	Plastin-3	Pls3	RAT	NaN	16.9324	17.353	NaN	NaN	NaN	16.62	16.081	17.4093	1	NaN	Exclusively in SHAM	1	NaN	Exclusively in H2S
Q641X8	Eukaryotic translation initiation factor 3 subunit E	Eif3e	RAT	17.052	15.9368	16.4665	NaN	NaN	NaN	16.1042	16.7776	16.3458	1	NaN	Exclusively in SHAM	1	NaN	Exclusively in H2S
Q9H0E2	Toll-interacting protein	TOLLIP	HUMAN	NaN	19.7215	NaN	20.5334	19.5801	20.0947	NaN	NaN	NaN				1	NaN	Exclusively in I/R
P62824	Ras-related protein Rab-3C	Rab3c	RAT	19.1301	NaN	NaN	20.4481	19.7074	20.0335	NaN	NaN	NaN				1	NaN	Exclusively in I/R
Q9P2K5	Myelin expression factor 2	MYEF2	HUMAN	21.8712	NaN	19.8027	20.6055	16.6597	19.4496	NaN	NaN	NaN				1	NaN	Exclusively in I/R
Q9EPB1	Dipeptidyl peptidase 2	Dpp7	RAT	21.9644	NaN	NaN	20.9632	19.6229	18.555	NaN	NaN	NaN				1	NaN	Exclusively in I/R
Q15029	116 kDa U5 small nuclear ribonucleoprotein component	EFTUD2	HUMAN	19.5103	19.7812	20.1788	17.2991	17.6792	NaN	19.0551	18.8781	21.2796	0.00392085	-2.33425	DOWN
P63211	Guanine nucleotide-binding protein G(T) subunit gamma-T1	GNGT1	HUMAN	25.2219	24.402	25.3636	24.2148	22.6779	23.3957	23.6702	23.5927	24.613	0.043069	-1.56639	DOWN
Q08163	Adenylyl cyclase-associated protein 1	Cap1	RAT	22.4736	22.0319	22.198	21.0752	21.057	20.9438	22.3429	20.6392	22.2163	0.00086462	-1.20919	DOWN
P13647	Keratin, type II cytoskeletal 5	KRT5	HUMAN	18.1243	18.2526	NaN	17.1751	17.4213	NaN	18.3374	16.9767	15.9228	0.023448	-0.890273	DOWN
P84090	Enhancer of rudimentary homolog	ERH	HUMAN	21.4776	21.4699	22.0625	21.0937	20.7706	21.1485	20.8003	20.7401	21.5154	0.0437723	-0.66576	DOWN
Q6AXQ0	SUMO-activating enzyme subunit 1	Sae1	RAT	20.555	20.712	NaN	NaN	20.0422	20.0992	20.4139	19.5933	21.6757	0.0213339	-0.562817	DOWN
P97519	Hydroxymethylglutaryl-CoA lyase, mitochondrial	Hmgcl	RAT	18.9439	18.882	18.9893	18.6947	18.6961	NaN	20.0885	19.1915	20.3974	0.00905065	-0.24303	DOWN
P08413	Calcium/calmodulin-dependent protein kinase type II subunit beta	Camk2b	RAT	20.0107	20.0268	19.8531	20.7923	20.2254	20.4254	20.1724	18.9833	20.5176	0.0416695	0.517541	UP
P41498	Low molecular weight phosphotyrosine protein phosphatase	Acp1	RAT	20.7951	20.252	20.8244	21.4635	21.1106	21.348	21.9389	20.1302	21.3957	0.032686	0.683514	UP
Q86V81	THO complex subunit 4	ALYREF	HUMAN	NaN	18.5835	18.0581	19.1686	19.0775	18.9311	19.5968	18.0952	18.7515	0.0415304	0.738242	UP
Q15181	Inorganic pyrophosphatase	PPA1	HUMAN	22.2811	22.6249	22.2523	23.3344	23.2654	23.4003	22.4815	22.0814	23.417	0.0016681	0.947292	UP
B0BNE5	S-formylglutathione hydrolase	Esd	RAT	22.4083	21.9514	21.8458	23.0982	22.8213	23.2369	22.2908	22.139	22.9907	0.0096494	0.98362	UP
P39069	Adenylate kinase isoenzyme 1	Ak1	RAT	22.3751	21.5784	21.9272	23.4927	22.7318	23.1501	22.7089	21.758	21.6614	0.0216897	1.1646	UP
A0A075B6X5		TRAV18	HUMAN	21.8374	21.036	NaN	22.9913	22.5027	22.5731	22.5499	21.9514	22.8124	0.0394513	1.2523	UP
Q6AYR6	Haloacid dehalogenase-like hydrolase domain-containing protein 2	Hdhd2	RAT	19.3194	20.0568	20.6932	21.4916	21.0013	21.3968	21.331	19.3319	21.2207	0.0399141	1.27346	UP
P51665	26S proteasome non-ATPase regulatory subunit 7	PSMD7	HUMAN	NaN	20.9525	20.5929	22.4529	21.6752	22.194	20.2045	20.4578	21.7802	0.0259605	1.3347	UP
Q5XIK2	Thioredoxin-related transmembrane protein 2	Tmx2	RAT	NaN	17.7642	17.5573	18.8289	19.4188	19.231	18.5006	17.5804	NaN	0.00803749	1.49883	UP
O75352	Mannose-P-dolichol utilization defect 1 protein	MPDU1	HUMAN	NaN	17.4331	17.3485	19.0683	18.4433	19.3073	NaN	17.1477	NaN	0.0188963	1.54885	UP
P46844	Biliverdin reductase A	Blvra	RAT	19.5018	18.805	19.7698	20.6958	20.8153	21.5617	20.8095	19.6642	20.7792	0.0135271	1.66541	UP
Q497B0	Omega-amidase NIT2	Nit2	RAT	NaN	17.8745	17.1398	19.5872	19.3002	18.6757	NaN	NaN	NaN	0.0320177	1.68057	UP
P20070	NADH-cytochrome b5 reductase 3	Cyb5r3	RAT	NaN	18.4785	16.6548	19.8835	20.544	20.3775	NaN	NaN	NaN	0.0338084	2.70168	UP
Q9H598	Vesicular inhibitory amino acid transporter	SLC32A1	HUMAN	NaN	17.1475	17.3626	20.7398	19.9841	20.5953	19.0927	15.9516	NaN	0.0019584	3.18474	UP
Q62760	Mitochondrial import receptor subunit TOM20 homolog	Tomm20	RAT	17.4042	16.2902	15.5176	NaN	NaN	NaN	14.9951	NaN	17.821	1	NaN	Exclusively in SHAM
A5YKK6	CCR4-NOT transcription complex subunit 1	CNOT1	HUMAN	16.9648	15.3967	16.221	NaN	NaN	NaN	15.7681	NaN	17.4595	1	NaN	Exclusively in SHAM
